# Supplementary material for: Legume Shrubs Are More Nitrogen-Homeostatic than Non-legume Shrubs
Source: Front Plant Sci. 2017 Sep 26;8:1662. doi: 10.3389/fpls.2017.01662 (PMC5622988; doi:10.3389/fpls.2017.01662)
Supplement: Supplementary file 2 [file DataSheet2.XLSX]

## Sheet: Copy of Original data
site	Dominant species	Soil Total [N] (mg/g)	Soil Total [P] (mg/g)	Bulk Density (g/cm3)	Mean Growing Season Temperature (°C)	Growing season Precipitation (mm)	Sampled species	Family	Genus	Root [N] (mg/g)	Root [P] (mg/g)	Stem [N] (mg/g)	Stem [P] (mg/g)	Leaf [N] (mg/g)	Leaf [P] (mg/g)
GS011	Caragana jubata	1.71	0.77	1.12	13.4	431	Caragana jubata	Fabaceae	Caragana	18.6	1.04	16.8	0.75	33.2	1.9
HEN006	Lespedeza bicolor	0.49	0.47	0.71	22	493.1	Lespedeza bicolor	Fabaceae	Lespedeza	9.6	0.46	6.3	0.34	24.4	1.28
HEN014	Lespedeza bicolor	0.28	2.17	0.91	18.2	703.6	Lespedeza bicolor	Fabaceae	Lespedeza	9	0.91	6	0.54	26.9	1.81
HEN015	Lespedeza bicolor	0.37	0.38	0.95	16.8	663.5	Lespedeza bicolor	Fabaceae	Lespedeza	8.4	0.9	5.1	0.38	22.5	1.79
HLJ003	Lespedeza bicolor	0.93	0.6	1.53	13.6	463.3	Lespedeza bicolor	Fabaceae	Lespedeza	13.4	1.29	4.6	0.3	26.9	1.79
IM004	Caragana microphylla	0.43	0.13	1.82	12.2	348.6	Caragana microphylla	Fabaceae	Caragana	21.9	0.83	18.6	0.6	34.9	1.47
IM006	Ostryopsis davidiana	2.77	0.5	1	15.8	476.8	Caragana microphylla	Fabaceae	Caragana	13.2	0.31	10.8	0.56	36.1	1.13
IM012	Caragana intermedia	0.35	0.27	1.62	17.8	194.2	Caragana intermedia	Fabaceae	Caragana	19.1	0.46	15.3	0.75	31.2	1.08
IM016	Caragana spinifera	0.33	0.21	1.36	17.6	169.8	Caragana stenophylla	Fabaceae	Caragana	15.9	0.92	10.9	0.52	34.7	1.58
IM016	Caragana spinifera	0.33	0.21	1.36	17.6	169.8	Caragana spinifera	Fabaceae	Caragana	16.4	0.6	10.8	0.5	18.3	1.05
IM020	Caragana korshinskii	0.41	0.33	1.69	16.8	340.2	Caragana intermedia	Fabaceae	Caragana	18.8	0.24	18	0.48	31.1	0.87
IM024	Sarcozygium xanthoxylon	0.53	0.24	1.6	18	186.2	Caragana spinifera	Fabaceae	Caragana	22.3	0.29	14.7	0.45	24.6	0.66
IM025	Caragana spinifera	0.62	0.29	1.62	16.8	194.7	Caragana spinifera	Fabaceae	Caragana	20.7	0.36	16.9	0.47	20	1.05
IM037	Caragana korshinskii	0.14	0.26	1.4	18.1	125.7	Caragana korshinskii	Fabaceae	Caragana	15.5	0.52	13.4	0.71	34.6	1.6
IM038	Caragana korshinskii	0.19	0.45	1.41	17.7	168.7	Caragana korshinskii	Fabaceae	Caragana	18.7	0.4	16.9	0.48	32	1.32
IM039	Caragana intermedia	0.23	0.16	1.51	17	124.9	Caragana korshinskii	Fabaceae	Caragana	17.4	0.28	13.3	0.23	27.5	0.72
IM039	Caragana intermedia	0.23	0.16	1.51	17	124.9	Caragana brachypoda	Fabaceae	Caragana	13.3	0.33	11.7	0.3	35.9	1.14
IM040	Caragana microphylla	0.41	0.12	1.49	15.6	214.2	Caragana microphylla	Fabaceae	Caragana	23.4	0.41	22.3	0.41	45.1	1.28
IM040	Caragana microphylla	0.41	0.12	1.49	15.6	214.2	Caragana stenophylla	Fabaceae	Caragana	18.2	0.41	17.3	0.69	32.2	1.41
JL002	Lespedeza daurica	0.57	0.36	0.72	13.8	663.4	Lespedeza daurica	Fabaceae	Lespedeza	16.7	0.72	13.5	0.76	27.9	1.4
JL005	Lespedeza bicolor	0.4	1.34	0.77	13.9	592.4	Lespedeza bicolor	Fabaceae	Lespedeza	10.1	0.77	5.8	0.53	29.9	2.22
JL009	Corylus heterophylla	1.32	0.35	1.03	14.4	508.4	Lespedeza bicolor	Fabaceae	Lespedeza	14.7	0.92	4.9	0.39	26.4	1.62
JL010	Corylus heterophylla	0.73	0.45	1.08	15.3	545.7	Lespedeza daurica	Fabaceae	Lespedeza	12.4	0.83	NA	NA	25.3	1.66
JL011	Corylus heterophylla	1.25	0.55	1.03	14.8	539.1	Lespedeza bicolor	Fabaceae	Lespedeza	8.8	1.25	7.1	0.62	29.1	1.47
JL012	Corylus heterophylla	0.5	0.18	0.9	14.8	565.5	Lespedeza daurica	Fabaceae	Lespedeza	10.2	0.59	NA	NA	20	0.4
JL012	Corylus heterophylla	0.5	0.18	0.9	14.8	565.5	Lespedeza bicolor	Fabaceae	Lespedeza	7	0.38	4.3	0.17	25.4	0.88
JL013	Corylus heterophylla	1.36	0.46	1.13	14.7	556.7	Amorpha fruticosa	Fabaceae	Amorpha	15.5	0.85	7.8	0.43	21.6	1.56
JL014	Corylus heterophylla	4.27	1.21	0.97	14.2	560.1	Lespedeza bicolor	Fabaceae	Lespedeza	6.9	1.04	4.5	0.25	25.3	1
JL015	Corylus heterophylla	2.83	0.67	0.68	14.2	570.4	Lespedeza bicolor	Fabaceae	Lespedeza	5.8	0.33	4.5	0.28	23.3	0.94
JL016	Corylus heterophylla	1.98	0.53	1.09	14.8	561.9	Lespedeza bicolor	Fabaceae	Lespedeza	8.6	0.37	4.8	0.54	29.3	1.67
JL017	Corylus heterophylla	0.94	0.38	0.75	14.2	564.9	Lespedeza bicolor	Fabaceae	Lespedeza	9.9	0.46	3.9	0.32	27.3	1.5
JL018	Corylus heterophylla	1.81	0.47	1.26	14.3	566.8	Sophora japonica	Fabaceae	Sophora	16.6	1.51	6.6	0.47	23.9	1.21
JL018	Corylus heterophylla	1.81	0.47	1.26	14.3	566.8	Lespedeza bicolor	Fabaceae	Lespedeza	10.8	0.37	6.2	0.43	23.2	1.08
JL019	Corylus heterophylla	2.43	1.58	1.14	14	561.6	Lespedeza bicolor	Fabaceae	Lespedeza	12.9	1.6	5	0.3	24.4	1.22
JL020	Corylus heterophylla	1.98	0.76	1.22	14.6	558.1	Lespedeza bicolor	Fabaceae	Lespedeza	4.4	0.22	5	0.31	27.2	1.33
JL021	Corylus heterophylla	2.28	0.65	0.91	15.2	585.3	Lespedeza bicolor	Fabaceae	Lespedeza	12	0.5	5.3	0.26	29.3	1.07
JL021	Corylus heterophylla	2.28	0.65	0.91	15.2	585.3	Albizia kalkora	Fabaceae	Albizia	12.5	0.66	7.6	0.38	25.1	1.07
JL022	Corylus heterophylla	1.3	0.45	0.92	15.6	584.9	Lespedeza bicolor	Fabaceae	Lespedeza	6	0.42	4	0.31	28.3	1.09
JL023	Corylus heterophylla	2.3	0.66	1.13	15.3	582.5	Albizia kalkora	Fabaceae	Albizia	16.7	0.9	8.4	0.47	24.4	1.19
JL024	Corylus heterophylla	1.73	0.44	0.95	15.8	576.1	Albizia kalkora	Fabaceae	Albizia	14.7	0.72	6.8	0.5	22.8	1.27
JL025	Corylus heterophylla	1.29	0.26	0.9	15.9	607.5	Lespedeza bicolor	Fabaceae	Lespedeza	7.8	0.55	8.2	0.68	37.8	1.85
JL026	Corylus heterophylla	1.31	0.49	1.32	15.4	579.9	Lespedeza bicolor	Fabaceae	Lespedeza	4.4	0.45	4.6	0.44	20	1.46
JL026	Corylus heterophylla	1.31	0.49	1.32	15.4	579.9	Albizia kalkora	Fabaceae	Albizia	12.1	0.55	7.9	0.75	28.3	1.58
JL027	Albizia kalkora	1.41	0.4	1.23	13.9	645.9	Albizia kalkora	Fabaceae	Albizia	10.5	0.4	7.2	0.35	30.1	1.5
JL028	Spiraea salicifolia	2.07	0.56	1.23	13.9	645.9	Albizia kalkora	Fabaceae	Albizia	12.7	0.38	9.5	0.42	32.7	1.89
JL030	Euonymus alatus	1.7	0.42	1.16	13.9	645.9	Albizia kalkora	Fabaceae	Albizia	7.1	0.19	5.5	0.21	29.7	1.31
JL031	Rosa davurica	1.4	0.37	1.2	13.9	645.9	Albizia kalkora	Fabaceae	Albizia	9.6	0.23	8	0.29	32.1	1.43
JL037	Corylus heterophylla	1.89	0.58	1.21	15.3	669.5	Amorpha fruticosa	Fabaceae	Amorpha	10.9	0.84	7.9	0.47	34.7	1.61
JL038	Rosa davurica	2.26	0.92	1.15	15.3	669.5	Amorpha fruticosa	Fabaceae	Amorpha	7.8	0.43	7.5	0.35	35	2.1
JL039	Corylus heterophylla	2.26	0.75	0.93	15.7	691	Amorpha fruticosa	Fabaceae	Amorpha	18	1.88	8.3	1.1	35.2	2.6
LN002	Vitex negundo	3.72	0.67	0.68	18.3	508.9	Lespedeza bicolor	Fabaceae	Lespedeza	NA	NA	11.8	0.63	17.8	0.97
LN003	Vitex negundo	3.48	0.69	0.81	18.8	525.4	Lespedeza bicolor	Fabaceae	Lespedeza	NA	NA	12.2	0.59	18	0.97
LN004	Vitex negundo	2.17	0.39	0.91	16.3	509.2	Lespedeza bicolor	Fabaceae	Lespedeza	NA	NA	10.3	0.59	18.4	0.97
LN005	Vitex negundo	2.05	0.58	0.88	18.6	449.5	Lespedeza bicolor	Fabaceae	Lespedeza	NA	NA	11.7	0.6	19	1.1
LN006	Vitex negundo	1.5	0.4	0.8	18.2	457	Lespedeza bicolor	Fabaceae	Lespedeza	NA	NA	12.8	0.77	16.5	0.96
LN013	Vitex negundo	0.67	0.2	0.76	19.1	564.4	Lespedeza bicolor	Fabaceae	Lespedeza	NA	NA	10.2	0.55	22.3	1.41
LN014	Vitex negundo	1.1	0.49	1.12	18.1	537.9	Lespedeza bicolor	Fabaceae	Lespedeza	NA	NA	12.5	0.85	24.5	1.3
LN015	Vitex negundo	2.49	0.49	0.93	18.4	522.5	Lespedeza bicolor	Fabaceae	Lespedeza	NA	NA	9.3	0.38	24.4	1.03
LN017	Vitex negundo	4.01	1.09	0.54	17.1	553.6	Lespedeza bicolor	Fabaceae	Lespedeza	NA	NA	8.6	0.3	23	0.78
LN018	Vitex negundo	1.75	1.54	1.1	18.3	536.7	Lespedeza bicolor	Fabaceae	Lespedeza	NA	NA	13.5	1.43	29.4	2.12
LN019	Vitex negundo	2	0.72	0.58	18.7	517.7	Lespedeza bicolor	Fabaceae	Lespedeza	NA	NA	10.1	0.42	24.9	0.96
LN020	Vitex negundo	3.06	1.34	0.57	18.6	534.4	Lespedeza bicolor	Fabaceae	Lespedeza	NA	NA	10.2	0.76	29.7	1.52
LN021	Vitex negundo	2.32	0.44	0.47	18.1	543.9	Lespedeza bicolor	Fabaceae	Lespedeza	NA	NA	10.2	0.33	30.4	1.18
LN022	Lespedeza bicolor	1.9	0.46	0.77	18.9	537.7	Lespedeza bicolor	Fabaceae	Lespedeza	NA	NA	9.1	0.27	21.5	0.78
LN023	Vitex negundo	1.66	0.39	0.71	18.7	488.6	Lespedeza bicolor	Fabaceae	Lespedeza	NA	NA	24.4	1.57	23.4	1.06
LN024	Vitex negundo	1.43	0.93	0.42	18.6	478.7	Lespedeza bicolor	Fabaceae	Lespedeza	NA	NA	7.3	0.3	19.7	0.93
LN025	Vitex negundo	0.99	0.28	1.49	18.8	469.4	Lespedeza bicolor	Fabaceae	Lespedeza	NA	NA	8.9	0.33	20.8	0.71
LN026	Vitex negundo	2.71	0.6	1.12	18.5	500	Lespedeza bicolor	Fabaceae	Lespedeza	NA	NA	9.6	0.39	23	1.13
LN027	Vitex negundo	1.51	1.06	0.75	19.5	446.6	Lespedeza bicolor	Fabaceae	Lespedeza	NA	NA	13.4	0.89	23.1	1.31
LN028	Vitex negundo	1.45	0.89	0.97	18.7	430.6	Lespedeza bicolor	Fabaceae	Lespedeza	NA	NA	11.3	0.63	20.7	0.8
LN029	Vitex negundo	1.83	0.38	0.77	17.8	493	Lespedeza bicolor	Fabaceae	Lespedeza	NA	NA	10.8	0.34	24.1	0.91
LN035	Vitex negundo	1.85	0.4	0.78	19	525	Lespedeza bicolor	Fabaceae	Lespedeza	NA	NA	10.8	0.46	27.5	1.37
LN036	Vitex negundo	2.29	0.65	0.41	18.7	513.6	Lespedeza bicolor	Fabaceae	Lespedeza	NA	NA	10.6	0.47	21.4	0.85
LN037	Vitex negundo	2.05	0.38	1.28	18.5	492.7	Lespedeza bicolor	Fabaceae	Lespedeza	NA	NA	10.3	0.55	23.3	1.16
LN038	Vitex negundo	1.44	0.37	1.14	19.4	511.5	Lespedeza bicolor	Fabaceae	Lespedeza	NA	NA	10.8	0.49	23.4	1.13
LN039	Vitex negundo	3.04	0.59	0.79	18.8	497.1	Lespedeza bicolor	Fabaceae	Lespedeza	NA	NA	10.5	0.65	23.8	1.14
LN040	Vitex negundo	1.99	0.41	0.86	18.9	511	Lespedeza bicolor	Fabaceae	Lespedeza	NA	NA	12	0.48	23.6	0.89
LN041	Vitex negundo	1.48	0.33	1.2	19	519.7	Lespedeza bicolor	Fabaceae	Lespedeza	NA	NA	5.4	0.3	15.3	0.83
NX003	Caragana microphylla	0.99	0.53	NA	16.8	176.4	Caragana microphylla	Fabaceae	Caragana	15.7	0.48	15	0.57	28.6	1.37
SAX002	Vitex negundo	0.99	0.42	1.3	17.4	498.4	Sophora moorcroftiana	Fabaceae	Sophora	13.2	0.59	8.4	0.44	18	2.29
SAX003	Rosa hugonis	0.66	0.52	1.31	17.3	492.7	Sophora moorcroftiana	Fabaceae	Sophora	10.9	0.15	8.7	0.29	26.7	0.93
SAX005	Sophora moorcroftiana	0.77	0.39	1.35	17.6	455.2	Sophora moorcroftiana	Fabaceae	Sophora	15.6	0.8	10.2	0.45	31.1	1.52
SAX007	Sophora moorcroftiana	0.95	0.59	1.33	18.5	492	Sophora moorcroftiana	Fabaceae	Sophora	16.5	0.57	11.2	0.43	32	1.7
SAX009	Vitex negundo	1.01	0.36	1.15	17.9	428.5	Sophora moorcroftiana	Fabaceae	Sophora	13.2	0.22	7	0.28	29.1	0.9
SAX011	Ziziphus jujuba	0.53	0.57	1.32	18.1	426	Sophora moorcroftiana	Fabaceae	Sophora	16.1	0.2	5.8	0.25	28.3	1.04
SAX013	Caragana korshinskii	0.15	0.17	1.91	18.1	426.2	Caragana korshinskii	Fabaceae	Caragana	28	0.89	20	0.74	31.2	1.74
SAX014	Sophora moorcroftiana	1.15	0.87	1.24	17.6	494.9	Sophora davidii	Fabaceae	Sophora	16.5	1.05	12.3	0.9	37.6	2.67
SAX016	Syringa oblata	1.36	0.58	1.31	17.6	494.9	Sophora davidii	Fabaceae	Sophora	10.7	0.31	8.6	0.46	31.7	1.67
SAX016	Syringa oblata	1.36	0.58	1.31	17.6	494.9	Caragana korshinskii	Fabaceae	Caragana	18.8	0.41	13.3	0.48	31.1	1.41
SAX017	Sophora moorcroftiana	0.69	0.87	1.07	18.5	469.9	Sophora davidii	Fabaceae	Sophora	12.8	0.31	8.7	0.36	27.6	1.12
SAX018	Rosa hugonis	2.24	0.86	0.76	15.7	530.7	Sophora davidii	Fabaceae	Sophora	11	0.54	10.6	0.62	35.6	1.79
SAX019	Vitex negundo	1.18	0.56	1.12	18.5	482.1	Sophora davidii	Fabaceae	Sophora	11.8	0.41	9.4	0.5	26.4	1.21
SAX021	Sophora moorcroftiana	0.72	0.46	0.98	18.2	488.5	Sophora davidii	Fabaceae	Sophora	11.3	0.61	9.1	0.57	32.8	1.84
SAX025	Lespedeza formosa	1.41	0.44	0.72	20.4	498	Campylotropis macrocarpa	Fabaceae	Campylotropis	8.3	0.35	7.4	0.41	21.7	1.04
SAX025	Lespedeza formosa	1.41	0.44	0.72	20.4	498	Lespedeza formosa	Fabaceae	Lespedeza	7.4	0.35	9.1	0.46	29	1.32
SAX027	Vitex negundo	0.8	0.39	1	18.4	628.4	Sophora davidii	Fabaceae	Sophora	12.3	0.26	11.1	0.33	24.8	0.95
SAX028	Sophora moorcroftiana	1.08	0.48	0.72	18.4	628.4	Sophora davidii	Fabaceae	Sophora	12.9	0.51	9.6	0.46	30.4	1.41
SAX029	Rubus feddei	0.55	0.36	0.76	20	601.8	Sophora davidii	Fabaceae	Sophora	17.6	0.59	11	0.66	34.4	1.93
SAX040	Caragana korshinskii	0.36	0.44	1.36	17.7	338.4	Caragana korshinskii	Fabaceae	Caragana	20.8	1.13	16.6	0.83	35.1	2.23
SAX042	Caragana korshinskii	0.31	0.44	1.35	18.7	302.5	Caragana korshinskii	Fabaceae	Caragana	20.8	0.6	19.1	0.83	37.5	1.76
SX002	Spiraea trilobata	1.52	0.48	0.92	14	410.1	Caragana rosea	Fabaceae	Caragana	13.7	0.42	NA	NA	26.9	0.83
SX003	Caragana korshinskii	0.37	0.59	1.19	13.3	411.2	Caragana sinica	Fabaceae	Caragana	12.7	0.46	13.4	0.49	28	1.28
SX003	Caragana korshinskii	0.37	0.59	1.19	13.3	411.2	Caragana korshinskii	Fabaceae	Caragana	11.3	0.32	12.2	0.47	26	1.27
SX016	Vitex negundo	0.95	0.5	0.79	15.6	447.7	Lespedeza floribunda	Fabaceae	Lespedeza	NA	NA	11.4	0.95	26.1	1.5
SX024	Caragana korshinskii	0.77	0.66	1.08	15.3	424.6	Caragana korshinskii	Fabaceae	Caragana	15.4	0.64	15.7	0.68	30	1.82
BJ003	Armeniaca sibirica	0.56	0.62	1.17	16.5	448.1	Armeniaca sibirica	Rosaceae	Armeniaca	7.2	0.71	4.1	0.42	22.3	1.3
BJ004	Spiraea trilobata	0.57	0.6	1.23	16.5	448.1	Spiraea pubescens	Rosaceae	Spiraea	4.7	0.38	3.9	0.26	16.3	0.93
BJ009	Armeniaca sibirica	1.87	2.69	NA	16.5	448.1	Vitex negundo	Lamiaceae	Vitex	6.6	0.56	8.1	0.4	25.5	1.83
BJ010	Vitex negundo	0.62	0.47	NA	19.1	485.5	Vitex negundo	Lamiaceae	Vitex	6.3	0.33	4.9	0.37	21.3	1.36
GS001	Ostryopsis davidiana	1.37	0.62	0.83	15.5	485.5	Ostryopsis davidiana	Betulaceae	Ostryopsis	4.6	0.36	5.3	0.46	20.8	1.2
GS002	Cotoneaster sp.	1.93	0.64	0.65	14.7	491.8	Cotoneaster sp.	Rosaceae	Cotoneaster	5	0.48	4.3	0.39	12.5	0.87
GS002	Cotoneaster sp.	1.93	0.64	0.65	14.7	491.8	Rosa sp.	Rosaceae	Rosa	3.5	0.37	4	0.44	14.4	1.31
GS003	Leptopus chinensis	3.23	0.81	0.54	16.2	500.5	Periploca sepium	Apocynaceae	Periploca	7.5	0.63	6	0.73	25.6	1.19
GS003	Leptopus chinensis	3.23	0.81	0.54	16.2	500.5	Weigela japonica	Caprifoliaceae	Weigela	17.3	1	14.5	0.98	31.2	1.67
GS003	Leptopus chinensis	3.23	0.81	0.54	16.2	500.5	Vitex negundo	Lamiaceae	Vitex	10.9	0.54	5.9	0.55	24.8	1.52
GS004	Ostryopsis davidiana	1.32	0.6	0.69	14.8	524.2	Ostryopsis davidiana	Betulaceae	Ostryopsis	4.4	0.61	4.7	0.56	20.9	1.43
GS004	Ostryopsis davidiana	1.32	0.6	0.69	14.8	524.2	Quercus serrata	Fagaceae	Quercus	4.9	0.39	6.2	0.6	22.5	1.18
GS005	Berberis circumserrata	1.76	0.74	0.94	12.5	447	Berberis circumserrata	Berberidaceae	Berberis	7.5	0.5	10.2	0.85	14.6	0.96
GS006	Cotoneaster sp.	1.3	0.67	0.93	10.6	523.6	Rhamnus parvifolia	Rhamnaceae	Rhamnus	5	0.32	4.8	0.31	15.8	1.06
GS006	Cotoneaster sp.	1.3	0.67	0.93	10.6	523.6	Cotoneaster sp.	Rosaceae	Cotoneaster	5	0.29	4.5	0.44	17.7	1.13
GS008	Cotinus coggygria	1.67	0.58	1.09	19.9	558.4	Cotinus coggygria	Anacardiaceae	Cotinus	5.1	0.61	5.4	0.49	19.6	1.2
GS008	Cotinus coggygria	1.67	0.58	1.09	19.9	558.4	Cotoneaster integerrimus	Rosaceae	Cotoneaster	2.9	0.33	3.4	0.37	12.9	0.94
GS008	Cotinus coggygria	1.67	0.58	1.09	19.9	558.4	Cotoneaster adpressus	Rosaceae	Cotoneaster	3.5	0.46	4.4	0.39	14.6	1.12
GS008	Cotinus coggygria	1.67	0.58	1.09	19.9	558.4	Neillia thyrsiflora	Rosaceae	Neillia	4.9	0.7	4.7	0.52	17.7	1.15
GS012	Salix gilashanica	5.49	0.98	0.61	9.9	477.3	Salix gilashanica	Salicaceae	Salix	8.4	0.37	10.7	0.55	21.4	0.96
GS013	Salix sclerophylla	3.43	0.79	0.87	3.2	567.9	Salix sclerophylla	Salicaceae	Salix	8.3	0.53	10.4	0.65	25.9	1.38
HB001	Corylus heterophylla	0.99	0.33	1.27	15.2	419.3	Corylus heterophylla	Betulaceae	Corylus	5.4	1.38	5.9	0.55	23.8	1.48
HB002	Ostryopsis davidiana	2.77	0.56	1.26	15.3	420.8	Ostryopsis davidiana	Betulaceae	Ostryopsis	7	0.58	5.5	0.35	25.2	1.6
HB003	Spiraea pubescens	1.48	0.27	0.93	15.2	419.3	Spiraea pubescens	Rosaceae	Spiraea	5.5	0.42	5	0.41	20	1.23
HB004	Spiraea pubescens	1.15	0.23	1.07	13.6	393.3	Spiraea salicifolia	Rosaceae	Spiraea	4.6	0.64	4.4	0.47	24.9	1.84
HB005	Ostryopsis davidiana	NA	NA	NA	13.6	393.3	Ostryopsis davidiana	Betulaceae	Ostryopsis	5.4	0.66	5.3	0.46	23.6	1.82
HB006	Ostryopsis davidiana	0.82	0.5	1.12	16	372.5	Ostryopsis davidiana	Betulaceae	Ostryopsis	4.3	0.32	3.7	0.26	15.9	1.03
HB007	Vitex negundo	1.13	0.47	1.16	17.1	374.8	Vitex negundo	Lamiaceae	Vitex	8	0.42	4.1	0.24	25.9	1.73
HB008	Ostryopsis davidiana	1.35	0.87	0.82	16.2	371.3	Ostryopsis davidiana	Betulaceae	Ostryopsis	4.8	0.41	4.8	0.47	17.8	1.12
HB009	Armeniaca sibirica	2.11	0.6	1.04	14.2	381.4	Armeniaca sibirica	Rosaceae	Armeniaca	9.8	0.55	5.4	0.37	36	2
HB010	Ostryopsis davidiana	NA	NA	NA	14.6	395.6	Ostryopsis davidiana	Betulaceae	Ostryopsis	6.1	0.38	5.4	0.4	24.2	1.4
HB011	Armeniaca sibirica	0.98	0.58	1.32	15.7	382.6	Armeniaca sibirica	Rosaceae	Armeniaca	7.2	0.53	4.3	0.34	26	1.41
HB012	Corylus heterophylla	1.07	0.58	1.29	14.2	397.2	Corylus heterophylla	Betulaceae	Corylus	7.1	1.25	6.6	0.6	26.3	1.83
HB013	Armeniaca sibirica	0.66	0.69	1.36	14.4	395.3	Armeniaca sibirica	Rosaceae	Armeniaca	6.1	0.48	4	0.26	26.3	1.37
HB014	Ostryopsis davidiana	1.34	0.47	1.22	15.6	395.8	Ostryopsis davidiana	Betulaceae	Ostryopsis	8.8	0.59	6.3	0.39	17.6	0.89
HB015	Spiraea pubescens	5.84	1.24	0.9	12.9	374.6	Spiraea salicifolia	Rosaceae	Spiraea	6.8	0.57	7	0.49	22.4	1.24
HB016	Spiraea salicifolia	NA	NA	NA	15.1	397.9	Spiraea salicifolia	Rosaceae	Spiraea	6.4	0.59	6.3	0.43	19.1	1.15
HB017	Betula dahurica	3.14	0.57	NA	13.3	379.1	Corylus heterophylla	Betulaceae	Corylus	9.7	1.16	8.1	0.56	32	2.16
HB018	Ostryopsis davidiana	1.31	0.19	NA	13.3	379.1	Ostryopsis davidiana	Betulaceae	Ostryopsis	7.1	0.38	7.6	0.42	21.3	1.51
HB018	Ostryopsis davidiana	1.31	0.19	NA	13.3	379.1	Spiraea pubescens	Rosaceae	Spiraea	7	0.47	7.3	0.51	23.5	1.37
HB019	Armeniaca sibirica	4.06	0.53	NA	15.7	435.4	Corylus heterophylla	Betulaceae	Corylus	7.7	0.99	7.2	0.53	19.8	1.59
HB020	Ostryopsis davidiana	NA	NA	NA	16.5	434.5	Ostryopsis davidiana	Betulaceae	Ostryopsis	9.2	0.72	6.6	0.59	24.8	1.53
HB021	Myripnois dioica	NA	NA	NA	16.8	468.1	Vitex negundo	Lamiaceae	Vitex	8.6	0.41	5.7	0.3	18.9	1.11
HB022	Armeniaca sibirica	NA	NA	NA	19.1	491.4	Spiraea salicifolia	Rosaceae	Spiraea	6.1	0.42	5.7	0.41	15.3	0.71
HB023	Armeniaca sibirica	0.86	0.54	1.18	15.6	373.6	Armeniaca sibirica	Rosaceae	Armeniaca	7.4	0.57	4	0.34	18.8	0.87
HB024	Ostryopsis davidiana	1.89	0.46	1.19	15.1	397.9	Ostryopsis davidiana	Betulaceae	Ostryopsis	5	0.47	4.2	0.32	18.9	1.58
HB030	Armeniaca sibirica	0.82	0.17	NA	11.5	374.6	Armeniaca sibirica	Rosaceae	Armeniaca	4	0.2	3.5	0.23	31.8	1.82
HB031	Spiraea pubescens	1.92	0.42	NA	13.9	363.3	Spiraea pubescens	Rosaceae	Spiraea	4.1	0.3	3	0.32	14.3	0.84
HB032	Armeniaca sibirica	3.69	0.7	NA	12.5	375	Armeniaca sibirica	Rosaceae	Armeniaca	5.3	0.4	3.4	0.3	22.5	1.34
HB033	Ostryopsis davidiana	1.7	0.56	NA	12.9	406.9	Ostryopsis davidiana	Betulaceae	Ostryopsis	4.1	0.49	3.7	0.31	15.6	1.14
HB034	Spiraea trilobata	2.76	0.62	NA	12.9	406.9	Spiraea salicifolia	Rosaceae	Spiraea	3.6	0.55	3.6	0.5	14.6	1.06
HB035	Ostryopsis davidiana	1.94	0.5	NA	14.7	386.7	Ostryopsis davidiana	Betulaceae	Ostryopsis	4.6	0.39	3.9	0.28	15.3	0.88
HB036	Spiraea trilobata	1.56	0.55	NA	13.3	402.9	Spiraea trilobata	Rosaceae	Spiraea	3.7	0.29	2.9	0.27	16.1	0.71
HB037	Vitex negundo	1.12	1.46	NA	19	418.1	Vitex negundo	Lamiaceae	Vitex	7.4	0.44	4	0.27	23.6	1.33
HB038	Vitex negundo	1.19	0.39	NA	16.5	407.7	Vitex negundo	Lamiaceae	Vitex	9.7	0.3	5.1	0.24	15	0.86
HB039	Vitex negundo	0.76	1.29	NA	19.9	428.1	Vitex negundo	Lamiaceae	Vitex	7.5	0.29	4.1	0.24	23.8	1.27
HB040	Vitex negundo	1.2	3.14	NA	19.1	438.1	Vitex negundo	Lamiaceae	Vitex	11	0.37	5.2	0.32	29.1	1.94
HB041	Vitex negundo	1.59	2.51	NA	19.3	432	Vitex negundo	Lamiaceae	Vitex	9.2	0.3	3.6	0.15	18.2	1.04
HB042	Vitex negundo	1.75	0.58	NA	21.7	443.2	Vitex negundo	Lamiaceae	Vitex	11.5	0.27	6.3	0.23	25.8	1.06
HB043	Vitex negundo	2.63	0.69	NA	20.9	445.8	Vitex negundo	Lamiaceae	Vitex	8.6	0.28	5	0.38	26.7	1.25
HB044	Vitex negundo	1.17	0.22	NA	21.2	448.9	Vitex negundo	Lamiaceae	Vitex	12.2	0.18	10.2	0.19	25.5	1
HB045	Vitex negundo	2.32	0.54	NA	21.7	443.8	Vitex negundo	Lamiaceae	Vitex	18.1	0.52	5.2	0.16	20.7	0.73
HB046	Vitex negundo	0.88	0.92	NA	19.7	448.7	Vitex negundo	Lamiaceae	Vitex	11.3	1.27	5	0.76	31.4	2.29
HB047	Vitex negundo	1.39	1.23	NA	19	465.3	Vitex negundo	Lamiaceae	Vitex	6.8	0.5	4.5	0.26	21	1.27
HB048	Vitex negundo	3.14	0.74	NA	20.3	456.2	Vitex negundo	Lamiaceae	Vitex	9.3	0.49	4.5	0.31	21.8	1.17
HB049	Vitex negundo	2.27	0.65	NA	17.9	489	Vitex negundo	Lamiaceae	Vitex	7.2	0.24	5	0.31	21	1
HB050	Vitex negundo	2.17	0.39	NA	17.9	544.1	Vitex negundo	Lamiaceae	Vitex	3.9	0.31	4	0.25	15.6	0.88
HB051	Spiraea pubescens	1.46	0.34	NA	17.5	548.3	Spiraea salicifolia	Rosaceae	Spiraea	8	0.84	5.8	0.58	19.2	0.86
HB052	Corylus heterophylla	3.19	0.98	NA	16.9	579.6	Corylus heterophylla	Betulaceae	Corylus	7	0.5	4.5	0.27	20.8	0.95
HB053	Vitex negundo	1.52	0.89	NA	19.2	646.7	Vitex negundo	Lamiaceae	Vitex	5.6	0.4	4.4	0.28	17.4	1.48
HB054	Vitex negundo	1.85	0.61	NA	18.7	612.9	Vitex negundo	Lamiaceae	Vitex	5.7	0.4	4.3	0.28	16	1.36
HB055	Corylus heterophylla	2.43	0.42	NA	18	579.8	Corylus heterophylla	Betulaceae	Corylus	7.7	0.41	4.2	0.26	19.4	0.87
HB056	Armeniaca sibirica	2.45	0.49	NA	17.7	571.4	Armeniaca sibirica	Rosaceae	Armeniaca	6.3	0.47	4.1	0.33	22.3	0.95
HB057	Armeniaca sibirica	2.97	0.82	NA	17.2	526.6	Armeniaca sibirica	Rosaceae	Armeniaca	3.8	0.51	3.3	0.31	16.7	1.19
HB058	Spiraea pubescens	2.6	0.61	NA	17.2	526.6	Spiraea salicifolia	Rosaceae	Spiraea	5	0.5	4.1	0.38	17.3	1.01
HEN001	Vitex negundo	0.9	0.24	1.05	20.1	567.2	Vitex negundo	Lamiaceae	Vitex	6.8	0.27	3.9	0.28	15.7	0.74
HEN002	Vitex negundo	1.02	0.34	0.56	20.3	549.4	Vitex negundo	Lamiaceae	Vitex	6.7	0.69	3.6	0.47	23.3	1.58
HEN003	Vitex negundo	0.62	1.03	0.83	20.9	533.6	Vitex negundo	Lamiaceae	Vitex	4.2	0.83	4.1	0.75	20.4	1.62
HEN004	Vitex negundo	0.87	0.71	0.39	20.8	584.5	Vitex negundo	Lamiaceae	Vitex	3.4	0.8	3.2	0.69	19.7	2.08
HEN005	Vitex negundo	2.48	0.64	NA	20.3	591.3	Vitex negundo	Lamiaceae	Vitex	6.7	0.47	4.1	0.33	22.5	1.58
HEN007	Vitex negundo	0.79	0.61	0.58	19.8	619.7	Vitex negundo	Lamiaceae	Vitex	7.7	0.25	4.5	0.28	18.5	0.87
HEN008	Vitex negundo	0.43	0.62	0.3	20.4	594.3	Vitex negundo	Lamiaceae	Vitex	3.4	0.53	3.1	0.34	16.2	1.46
HEN009	Vitex negundo	3.2	0.92	0.77	20.6	593.5	Vitex negundo	Lamiaceae	Vitex	6	0.24	4.6	0.26	22.8	1.13
HEN010	Vitex negundo	0.83	0.55	0.79	20.2	509.8	Vitex negundo	Lamiaceae	Vitex	4	0.27	3.2	0.22	13.9	0.88
HEN011	Vitex negundo	1	0.46	0.94	19.2	521.2	Vitex negundo	Lamiaceae	Vitex	6.6	0.66	5	0.51	15.6	1.17
HEN012	Vitex negundo	1.85	0.42	0.63	20	524.1	Vitex negundo	Lamiaceae	Vitex	4.1	0.42	4	0.29	14.5	1.39
HEN013	Vitex negundo	1.84	0.85	0.79	20	522.7	Vitex negundo	Lamiaceae	Vitex	3.4	0.74	3.1	0.35	13.3	1.51
HEN016	Vitex negundo	0.8	0.36	0.92	19.7	558.6	Vitex negundo	Lamiaceae	Vitex	5	0.37	3.5	0.23	14.5	0.78
HEN017	Vitex negundo	1.63	0.45	0.78	21.5	483.2	Vitex negundo	Lamiaceae	Vitex	7.2	0.21	4.5	0.16	20.4	1.63
HEN018	Vitex negundo	2.53	0.94	0.69	22.6	522.1	Vitex negundo	Lamiaceae	Vitex	9.3	0.29	4.6	0.12	22.3	1.2
HEN019	Vitex negundo	1.97	0.7	1.06	21.1	472.6	Vitex negundo	Lamiaceae	Vitex	10.4	0.2	7.4	0.29	24.2	1.11
HEN020	Vitex negundo	1.39	0.41	0.56	16.3	498.3	Vitex negundo	Lamiaceae	Vitex	6.8	0.35	5.1	0.24	24	1.26
HEN021	Vitex negundo	2.14	0.6	0.5	21.4	469.3	Vitex negundo	Lamiaceae	Vitex	11.5	0.31	NA	NA	25.1	1.28
HEN022	Vitex negundo	2.26	0.45	0.52	20.3	484.3	Vitex negundo	Lamiaceae	Vitex	NA	NA	5.3	0.15	25.2	1.2
HEN023	Vitex negundo	1.53	0.43	1.05	21.4	477.6	Vitex negundo	Lamiaceae	Vitex	9.6	0.44	4.9	0.28	20.5	1.22
HEN024	Vitex negundo	1.71	0.59	0.7	20.8	476.3	Vitex negundo	Lamiaceae	Vitex	12.7	0.67	5.8	0.32	25.2	1.35
HEN025	Vitex negundo	1.3	0.39	0.92	20.8	484.6	Vitex negundo	Lamiaceae	Vitex	11.2	0.31	6.2	0.16	22.5	1.26
HEN026	Vitex negundo	2.7	0.5	0.56	21.4	483.6	Vitex negundo	Lamiaceae	Vitex	14.8	0.19	7.4	0.16	25	0.77
HEN027	Vitex negundo	1.92	0.55	0.86	21.6	484.5	Vitex negundo	Lamiaceae	Vitex	11.2	0.64	7.7	0.42	23.4	1.24
HEN028	Vitex negundo	1.57	0.39	0.64	21.7	477.8	Vitex negundo	Lamiaceae	Vitex	13.5	0.18	7.2	0.13	24.6	0.97
HEN029	Vitex negundo	1.92	0.51	0.75	20.2	487	Vitex negundo	Lamiaceae	Vitex	11	0.43	6.2	0.28	NA	NA
HEN030	Vitex negundo	4.26	0.62	0.67	18.9	519.1	Vitex negundo	Lamiaceae	Vitex	10.2	0.24	5	0.18	22.1	1.65
HEN031	Vitex negundo	2.2	0.57	0.58	22.1	483.9	Vitex negundo	Lamiaceae	Vitex	10	0.26	5.7	0.29	24.8	1.44
HLJ004	Armeniaca sibirica	2.59	1.2	1.18	14.6	481.6	Leptopus chinensis	Phyllanthaceae	Leptopus	8.6	0.77	6.7	0.58	14	1.07
HLJ004	Armeniaca sibirica	2.59	1.2	1.18	14.6	481.6	Armeniaca sibirica	Rosaceae	Armeniaca	3.7	0.9	5.5	0.69	21.8	2.26
HLJ005	Corylus heterophylla	2.69	1.41	1.19	15.5	470.9	Corylus heterophylla	Betulaceae	Corylus	6.3	1.53	6.4	0.57	15.4	2.69
HLJ006	Corylus heterophylla	1.82	0.81	1.44	14.7	462.2	Corylus heterophylla	Betulaceae	Corylus	5.8	2.3	5.5	0.98	13.9	2.84
IM001	Ostryopsis davidiana	1.29	0.28	1.12	14.7	356	Ostryopsis davidiana	Betulaceae	Ostryopsis	5	0.32	4.4	0.3	13.6	0.85
IM002	Rosa xanthina	0.91	0.33	1.29	14.8	357.8	Spiraea trilobata	Rosaceae	Spiraea	5.5	0.39	5.9	0.39	15.9	0.58
IM002	Rosa xanthina	0.91	0.33	1.29	14.8	357.8	Rosa xanthina	Rosaceae	Rosa	14.7	0.66	14.1	0.51	20.6	0.92
IM003	Rosa xanthina	1.71	0.41	1.2	15.7	326.8	Rosa xanthina	Rosaceae	Rosa	6.2	0.79	4.7	0.31	10.7	0.53
IM005	Armeniaca sibirica	1.48	0.39	0.97	15.9	462	Armeniaca sibirica	Rosaceae	Armeniaca	3.5	0.21	3.7	0.24	16.7	0.87
IM006	Ostryopsis davidiana	2.77	0.5	1	15.8	476.8	Ostryopsis davidiana	Betulaceae	Ostryopsis	5	0.46	5.4	0.38	19.9	1.35
IM006	Ostryopsis davidiana	2.77	0.5	1	15.8	476.8	Spiraea pubescens	Rosaceae	Spiraea	4.7	0.5	4.9	0.47	16.6	0.83
IM007	Vitex negundo	1.42	0.29	0.86	17.8	452.2	Vitex negundo	Lamiaceae	Vitex	7.5	0.53	6.7	0.51	18.8	1.12
IM008	Spiraea salicifolia	1.05	0.23	1.53	14.9	390.4	Spiraea aquilegiifolia	Rosaceae	Spiraea	7.4	0.67	6.7	0.75	20.4	1.05
IM009	Ostryopsis davidiana	2.12	0.36	0.78	14.4	370.5	Ostryopsis davidiana	Betulaceae	Ostryopsis	5.5	0.36	5.3	0.36	21	1.18
IM009	Ostryopsis davidiana	2.12	0.36	0.78	14.4	370.5	Spiraea pubescens	Rosaceae	Spiraea	4	0.55	6.2	1.24	19.3	1.15
IM011	Spiraea pubescens	1.29	0.45	1.03	13.5	354.2	Spiraea pubescens	Rosaceae	Spiraea	5.7	0.32	5	0.4	NA	NA
IM013	Amygdalus mongolica	0.77	0.44	NA	14.6	151	Amygdalus mongolica	Rosaceae	Amygdalus	8.3	0.61	5.7	0.32	20.2	0.66
IM016	Caragana spinifera	0.33	0.21	1.36	17.6	169.8	Sympegma regelii	Amaranthaceae	Sympegma	10.6	0.4	5.9	0.15	27.9	1.24
IM016	Caragana spinifera	0.33	0.21	1.36	17.6	169.8	Ajania achilloides	Asteraceae	Ajania	7.9	0.43	6.6	0.5	24.5	1.66
IM021	Salix psammophila	0.12	0.24	1.63	16.4	330.1	Salix psammophila	Salicaceae	Salix	19	1.3	19.4	0.52	23.4	1.93
IM022	Salix psammophila	0.05	0.22	1.6	17	300.6	Salix psammophila	Salicaceae	Salix	4.9	1.1	5	0.81	24	2.61
IM023	Nitraria tangutorum	0.17	0.39	1.71	17.6	228.9	Nitraria tangutorum	Nitrariaceae	Nitraria	13.1	0.52	10.3	0.36	30	1.39
IM025	Caragana spinifera	0.62	0.29	1.62	16.8	194.7	Lyonia ovalifolia	Ericaceae	Lyonia	13.1	0.5	10	0.37	12.3	1.26
IM025	Caragana spinifera	0.62	0.29	1.62	16.8	194.7	Reaumuria soongarica	Tamaricaceae	Reaumuria	10	0.22	12.8	0.45	25.5	0.73
IM026	Caragana spinifera	0.32	0.25	1.64	17.9	166.8	Nitraria tangutorum	Nitrariaceae	Nitraria	12	0.62	12.6	0.71	36	1.76
IM026	Caragana spinifera	0.32	0.25	1.64	17.9	166.8	Sarcozygium xanthoxylon	Zygophyllaceae	Sarcozygium	10.9	0.38	11.4	0.47	17.9	0.9
IM027	Caragana spinifera	0.3	0.18	1.48	17.9	163.9	Reaumuria soongarica	Tamaricaceae	Reaumuria	11.8	0.33	11.8	0.32	21.8	0.5
IM027	Caragana spinifera	0.3	0.18	1.48	17.9	163.9	Sarcozygium xanthoxylon	Zygophyllaceae	Sarcozygium	10.7	0.4	12.4	0.44	17.3	1.02
IM043	Spiraea aquilegiifolia	0.52	0.12	1.38	12.5	305.2	Spiraea aquilegiifolia	Rosaceae	Spiraea	18.9	0.81	20.6	0.59	32	1.63
IM043	Spiraea aquilegiifolia	0.52	0.12	1.38	12.5	305.2	Spiraea pubescens	Rosaceae	Spiraea	16.7	1	23.7	0.54	35.3	3.21
IM043	Spiraea aquilegiifolia	0.52	0.12	1.38	12.5	305.2	Malus baccata	Rosaceae	Malus	14.7	0.81	13.5	0.63	36.3	1.93
IM044	Spiraea aquilegiifolia	1.63	0.3	1.33	11.9	350.3	Spiraea pubescens	Rosaceae	Spiraea	5	0.8	12.3	0.69	22.3	1.1
IM044	Spiraea aquilegiifolia	1.63	0.3	1.33	11.9	350.3	Spiraea aquilegiifolia	Rosaceae	Spiraea	20.2	1	21.1	0.59	30.3	1.79
IM046	Caragana microphylla	1.08	0.25	1.41	13.6	303.9	Ceratoides latens	Amaranthaceae	Ceratoides	20.4	0.3	18.1	0.38	35.2	1.18
IM048	Ostryopsis davidiana	1.51	0.46	1.11	13.4	375.8	Ostryopsis davidiana	Betulaceae	Ostryopsis	21.5	0.52	19.9	0.54	23.7	2.26
IM048	Ostryopsis davidiana	1.51	0.46	1.11	13.4	375.8	Spiraea pubescens	Rosaceae	Spiraea	22.7	1.07	22.1	0.76	22.5	3.17
IM049	Ostryopsis davidiana	1.65	0.55	0.72	13.4	357.4	Spiraea pubescens	Rosaceae	Spiraea	22.4	0.4	22.8	0.36	23.7	1.02
IM049	Ostryopsis davidiana	1.65	0.55	0.72	13.4	357.4	Amygdalus pedunculata	Rosaceae	Amygdalus	17.5	0.52	15.8	0.54	26.3	1.08
IM050	Ostryopsis davidiana	3.08	0.61	0.77	12.7	336.1	Rhamnus davurica	Rhamnaceae	Rhamnus	21.7	0.5	19.3	0.32	27.5	0.95
IM051	Rosa xanthina	0.88	0.76	1.24	16.4	278	Rosa xanthina	Rosaceae	Rosa	18.7	0.54	24.6	0.48	20.8	0.68
JL001	Malus baccata	1.6	0.53	1.42	13.8	663.2	Malus baccata	Rosaceae	Malus	1.9	1.04	2	0.3	11.9	2.18
JL001	Malus baccata	1.6	0.53	1.42	13.8	663.2	Salix rorida	Salicaceae	Salix	3.9	0.71	3.3	0.48	15.1	1.35
JL001	Malus baccata	1.6	0.53	1.42	13.8	663.2	Salix siuzevii	Salicaceae	Salix	4.1	0.81	2.8	0.69	15.9	1.65
JL001	Malus baccata	1.6	0.53	1.42	13.8	663.2	Populus koreana	Salicaceae	Populus	2.7	0.8	2.4	0.66	12.9	1.91
JL002	Lespedeza daurica	0.57	0.36	0.72	13.8	663.4	Betula platyphylla	Betulaceae	Betula	4.2	0.64	5	0.54	15.6	1.88
JL002	Lespedeza daurica	0.57	0.36	0.72	13.8	663.4	Rosa davurica	Rosaceae	Rosa	5.2	1.29	4.7	0.54	13.7	1.7
JL002	Lespedeza daurica	0.57	0.36	0.72	13.8	663.4	Rubus crataegif	Rosaceae	Rubus	4.7	0.97	4.1	1.14	12.2	1.58
JL003	Rosa davurica	0.59	0.43	0.95	14.2	611	Corylus heterophylla	Betulaceae	Corylus	4.8	0.75	4.7	0.5	19.9	1.2
JL003	Rosa davurica	0.59	0.43	0.95	14.2	611	Betula platyphylla	Betulaceae	Betula	7.7	0.89	3.8	0.52	19.5	1.84
JL003	Rosa davurica	0.59	0.43	0.95	14.2	611	Lonicera maximowiczii	Caprifoliaceae	Lonicera	4	0.61	3.4	0.38	15.8	1.29
JL003	Rosa davurica	0.59	0.43	0.95	14.2	611	Lonicera maackii	Caprifoliaceae	Lonicera	2.5	0.36	3.4	0.4	10.2	0.84
JL003	Rosa davurica	0.59	0.43	0.95	14.2	611	Euonymus alatus	Celastraceae	Euonymus	5.4	0.82	6	0.77	14.8	1
JL003	Rosa davurica	0.59	0.43	0.95	14.2	611	Rhamnus schneideri	Rhamnaceae	Rhamnus	8	0.76	4.2	0.36	21	1.29
JL003	Rosa davurica	0.59	0.43	0.95	14.2	611	Rosa davurica	Rosaceae	Rosa	4.9	0.67	3.8	0.07	18.8	1.41
JL004	Populus koreana	0.37	0.28	0.82	11.4	810.3	Betula platyphylla	Betulaceae	Betula	4.2	0.56	4.4	0.45	16.9	1.73
JL004	Populus koreana	0.37	0.28	0.82	11.4	810.3	Betula fruticosa	Betulaceae	Betula	4.2	0.47	3.7	0.48	15.3	1.72
JL004	Populus koreana	0.37	0.28	0.82	11.4	810.3	Lonicera caerulea	Caprifoliaceae	Lonicera	3.2	0.15	4	0.61	15.2	1.68
JL004	Populus koreana	0.37	0.28	0.82	11.4	810.3	Potentilla fruticosa	Rosaceae	Potentilla	3.5	0.56	2.9	0.38	13.7	1.35
JL004	Populus koreana	0.37	0.28	0.82	11.4	810.3	Salix triandra	Salicaceae	Salix	2.9	0.47	7.2	0.89	14.1	1.34
JL004	Populus koreana	0.37	0.28	0.82	11.4	810.3	Salix siuzevii	Salicaceae	Salix	5.8	1.03	3.2	0.29	16.3	1.22
JL004	Populus koreana	0.37	0.28	0.82	11.4	810.3	Populus koreana	Salicaceae	Populus	3.1	0.37	5.8	0.63	16.7	1.48
JL005	Lespedeza bicolor	0.4	1.34	0.77	13.9	592.4	Populus koreana	Salicaceae	Populus	4.1	2.62	3.9	0.96	14.6	2.63
JL005	Lespedeza bicolor	0.4	1.34	0.77	13.9	592.4	Salix rorida	Salicaceae	Salix	4	0.99	2.5	0.49	19.1	2.73
JL005	Lespedeza bicolor	0.4	1.34	0.77	13.9	592.4	Populus davidiana	Salicaceae	Populus	5	1	3.6	0.65	14.2	1.67
JL005	Lespedeza bicolor	0.4	1.34	0.77	13.9	592.4	Ulmus davidiana	Ulmaceae	Ulmus	3.4	2.18	NA	NA	13.8	3.27
JL006	Spiraea salicifolia	0.26	0.38	1.17	14.2	602.5	Corylus heterophylla	Betulaceae	Corylus	7.2	0.81	6.1	0.54	22.8	1.34
JL006	Spiraea salicifolia	0.26	0.38	1.17	14.2	602.5	Spiraea salicifolia	Rosaceae	Spiraea	3.6	1.94	3.3	1.02	11.7	1.86
JL006	Spiraea salicifolia	0.26	0.38	1.17	14.2	602.5	Salix yanbianica	Salicaceae	Salix	5.1	1.59	14.7	0.71	9.3	1.75
JL006	Spiraea salicifolia	0.26	0.38	1.17	14.2	602.5	Salix rorida	Salicaceae	Salix	3.6	1.49	3.3	0.49	12.9	1.59
JL006	Spiraea salicifolia	0.26	0.38	1.17	14.2	602.5	Salix koreensis	Salicaceae	Salix	4	0.78	4.1	0.92	13.5	1.61
JL006	Spiraea salicifolia	0.26	0.38	1.17	14.2	602.5	Salix viminalis	Salicaceae	Salix	4.6	1.36	4.1	0.57	17.1	2.02
JL006	Spiraea salicifolia	0.26	0.38	1.17	14.2	602.5	Salix taraikensis	Salicaceae	Salix	4.4	2.34	3.8	0.57	15.4	1.97
JL006	Spiraea salicifolia	0.26	0.38	1.17	14.2	602.5	Salix siuzevii	Salicaceae	Salix	4	1.04	6.5	0.28	17.6	1.61
JL007	Corylus heterophylla	0.93	0.49	1.08	14	631.8	Viburnum burejaeticum	Adoxaceae	Viburnum	5.5	0.83	4.9	0.52	14	1.24
JL007	Corylus heterophylla	0.93	0.49	1.08	14	631.8	Corylus heterophylla	Betulaceae	Corylus	9.6	1.03	6.2	0.62	18.3	1.37
JL007	Corylus heterophylla	0.93	0.49	1.08	14	631.8	Lonicera maackii	Caprifoliaceae	Lonicera	7.3	1.47	4	0.62	17.8	1.49
JL007	Corylus heterophylla	0.93	0.49	1.08	14	631.8	Euonymus alatus	Celastraceae	Euonymus	9.9	1.18	7.6	0.85	14.3	1.77
JL007	Corylus heterophylla	0.93	0.49	1.08	14	631.8	Philadelphus schrenkii	Hydrangeaceae	Philadelphus	6.9	0.61	7.5	0.67	22	1.32
JL007	Corylus heterophylla	0.93	0.49	1.08	14	631.8	Rosa davurica	Rosaceae	Rosa	5.8	0.76	5	0.49	13.8	1.24
JL007	Corylus heterophylla	0.93	0.49	1.08	14	631.8	Rubus alceifolius	Rosaceae	Rubus	7.5	1	6.1	1.45	17.1	2.05
JL007	Corylus heterophylla	0.93	0.49	1.08	14	631.8	Malus baccata	Rosaceae	Malus	6.5	1.06	3.7	0.56	16.3	1.25
JL007	Corylus heterophylla	0.93	0.49	1.08	14	631.8	Rubus crataegif	Rosaceae	Rubus	7.6	1.61	5.2	1.94	16.1	2.15
JL007	Corylus heterophylla	0.93	0.49	1.08	14	631.8	Phellodendron amurense	Rutaceae	Phellodendron	5.4	0.39	4.6	0.43	25	1.7
JL009	Corylus heterophylla	1.32	0.35	1.03	14.4	508.4	Corylus heterophylla	Betulaceae	Corylus	8.9	1.76	7.7	0.76	21.9	1.62
JL009	Corylus heterophylla	1.32	0.35	1.03	14.4	508.4	Quercus mongolica	Fagaceae	Quercus	NA	NA	4.7	0.56	22.2	1.46
JL009	Corylus heterophylla	1.32	0.35	1.03	14.4	508.4	Rhamnus davurica	Rhamnaceae	Rhamnus	8.7	0.58	5.5	0.45	26.1	1.29
JL010	Corylus heterophylla	0.73	0.45	1.08	15.3	545.7	Corylus heterophylla	Betulaceae	Corylus	5.9	0.85	8.1	0.7	16.3	1.37
JL011	Corylus heterophylla	1.25	0.55	1.03	14.8	539.1	Corylus heterophylla	Betulaceae	Corylus	6.9	1.63	5.3	0.88	18.5	1.76
JL011	Corylus heterophylla	1.25	0.55	1.03	14.8	539.1	Lonicera maackii	Caprifoliaceae	Lonicera	4.7	1.54	3	0.67	15.4	2.07
JL011	Corylus heterophylla	1.25	0.55	1.03	14.8	539.1	Quercus mongolica	Fagaceae	Quercus	5.2	1.54	4.1	0.66	21.9	1.99
JL011	Corylus heterophylla	1.25	0.55	1.03	14.8	539.1	Rhamnus davurica	Rhamnaceae	Rhamnus	5.1	0.71	6.7	0.72	18.9	1.29
JL011	Corylus heterophylla	1.25	0.55	1.03	14.8	539.1	Rosa davurica	Rosaceae	Rosa	6.6	1.15	4.8	0.53	18.3	1.65
JL011	Corylus heterophylla	1.25	0.55	1.03	14.8	539.1	Acer triflorum	Sapindaceae	Acer	2.5	0.69	2.7	0.4	13.8	1.48
JL012	Corylus heterophylla	0.5	0.18	0.9	14.8	565.5	Corylus heterophylla	Betulaceae	Corylus	5.3	0.81	5.2	0.59	18.2	1.37
JL012	Corylus heterophylla	0.5	0.18	0.9	14.8	565.5	Quercus mongolica	Fagaceae	Quercus	2.2	1	4.6	0.63	16.1	0.48
JL012	Corylus heterophylla	0.5	0.18	0.9	14.8	565.5	Crataegus pinnatifida	Rosaceae	Crataegus	4.1	0.51	3.3	0.49	16.4	1.2
JL012	Corylus heterophylla	0.5	0.18	0.9	14.8	565.5	Rosa davurica	Rosaceae	Rosa	4.4	0.53	4	0.45	15.3	1.61
JL012	Corylus heterophylla	0.5	0.18	0.9	14.8	565.5	Populus davidiana	Salicaceae	Populus	2.8	0.59	14.3	1.29	4.3	0.71
JL013	Corylus heterophylla	1.36	0.46	1.13	14.7	556.7	Corylus heterophylla	Betulaceae	Corylus	4.2	1.07	5.3	0.58	19	1.6
JL013	Corylus heterophylla	1.36	0.46	1.13	14.7	556.7	Lonicera japonica	Caprifoliaceae	Lonicera	6.1	1.37	3.6	0.47	21.1	1.91
JL013	Corylus heterophylla	1.36	0.46	1.13	14.7	556.7	Euonymus alatus	Celastraceae	Euonymus	9.4	1.32	6.4	0.74	15.2	1.35
JL013	Corylus heterophylla	1.36	0.46	1.13	14.7	556.7	Rhamnus davurica	Rhamnaceae	Rhamnus	4.4	0.37	4.5	0.39	19.8	1.3
JL013	Corylus heterophylla	1.36	0.46	1.13	14.7	556.7	Spiraea salicifolia	Rosaceae	Spiraea	4.8	1.25	4.3	0.5	13	2.32
JL013	Corylus heterophylla	1.36	0.46	1.13	14.7	556.7	Rosa davurica	Rosaceae	Rosa	4.1	0.83	4.6	0.46	16.4	1.35
JL013	Corylus heterophylla	1.36	0.46	1.13	14.7	556.7	Crataegus pinnatifida	Rosaceae	Crataegus	4.7	0.89	3.9	0.61	15	1.03
JL013	Corylus heterophylla	1.36	0.46	1.13	14.7	556.7	Acer triflorum	Sapindaceae	Acer	3.6	0.55	3.1	0.33	14.7	1.33
JL014	Corylus heterophylla	4.27	1.21	0.97	14.2	560.1	Corylus heterophylla	Betulaceae	Corylus	7.4	1.08	4.7	0.57	19	1.6
JL015	Corylus heterophylla	2.83	0.67	0.68	14.2	570.4	Corylus heterophylla	Betulaceae	Corylus	4.2	0.75	4.7	0.47	17.9	1.05
JL015	Corylus heterophylla	2.83	0.67	0.68	14.2	570.4	Lonicera japonica	Caprifoliaceae	Lonicera	3.3	0.58	2.7	0.43	14.8	1.28
JL015	Corylus heterophylla	2.83	0.67	0.68	14.2	570.4	Quercus mongolica	Fagaceae	Quercus	3.4	0.75	4.7	0.58	18.8	1.34
JL015	Corylus heterophylla	2.83	0.67	0.68	14.2	570.4	Rhamnus davurica	Rhamnaceae	Rhamnus	3.8	0.51	3.2	0.27	15.6	1.03
JL015	Corylus heterophylla	2.83	0.67	0.68	14.2	570.4	Rubus crataegif	Rosaceae	Rubus	NA	NA	NA	NA	10.8	0.77
JL015	Corylus heterophylla	2.83	0.67	0.68	14.2	570.4	Rosa davurica	Rosaceae	Rosa	3.4	0.48	2.9	0.26	15.6	1.26
JL015	Corylus heterophylla	2.83	0.67	0.68	14.2	570.4	Populus davidiana	Salicaceae	Populus	3.2	0.41	4	0.48	15.7	1.29
JL016	Corylus heterophylla	1.98	0.53	1.09	14.8	561.9	Corylus heterophylla	Betulaceae	Corylus	5.5	0.32	3.6	0.47	21.9	1.66
JL016	Corylus heterophylla	1.98	0.53	1.09	14.8	561.9	Quercus mongolica	Fagaceae	Quercus	7.5	1.31	3.1	0.59	23	1.09
JL017	Corylus heterophylla	0.94	0.38	0.75	14.2	564.9	Corylus heterophylla	Betulaceae	Corylus	6.2	1.26	5.3	0.8	18.4	1.62
JL017	Corylus heterophylla	0.94	0.38	0.75	14.2	564.9	Quercus mongolica	Fagaceae	Quercus	3.8	0.45	3.6	0.68	6.6	1.57
JL017	Corylus heterophylla	0.94	0.38	0.75	14.2	564.9	Populus davidiana	Salicaceae	Populus	3	0.57	3.4	0.46	19.9	1.48
JL018	Corylus heterophylla	1.81	0.47	1.26	14.3	566.8	Corylus heterophylla	Betulaceae	Corylus	7.3	0.87	5.5	0.45	24.7	1.32
JL018	Corylus heterophylla	1.81	0.47	1.26	14.3	566.8	Lonicera japonica	Caprifoliaceae	Lonicera	3.9	0.81	3.1	0.46	15	0.91
JL018	Corylus heterophylla	1.81	0.47	1.26	14.3	566.8	Euonymus alatus	Celastraceae	Euonymus	6.7	0.74	6.5	0.69	19.8	1.32
JL018	Corylus heterophylla	1.81	0.47	1.26	14.3	566.8	Quercus mongolica	Fagaceae	Quercus	3.1	0.22	3.5	0.39	22.1	1.59
JL018	Corylus heterophylla	1.81	0.47	1.26	14.3	566.8	Rhamnus davurica	Rhamnaceae	Rhamnus	2.9	0.37	4.5	0.36	16.9	0.98
JL018	Corylus heterophylla	1.81	0.47	1.26	14.3	566.8	Rubus crataegif	Rosaceae	Rubus	4.8	0.76	3.6	0.55	14.2	1.77
JL018	Corylus heterophylla	1.81	0.47	1.26	14.3	566.8	Crataegus pinnatifida	Rosaceae	Crataegus	4.7	0.69	3.5	0.46	17	1.32
JL018	Corylus heterophylla	1.81	0.47	1.26	14.3	566.8	Rosa davurica	Rosaceae	Rosa	3.1	0.3	5.5	0.62	14.8	1.37
JL018	Corylus heterophylla	1.81	0.47	1.26	14.3	566.8	Populus davidiana	Salicaceae	Populus	3.6	0.37	5.4	0.54	21	1.27
JL018	Corylus heterophylla	1.81	0.47	1.26	14.3	566.8	Salix yanbianica	Salicaceae	Salix	3.7	0.55	5.1	0.44	18.6	1.23
JL018	Corylus heterophylla	1.81	0.47	1.26	14.3	566.8	Acer triflorum	Sapindaceae	Acer	3.9	0.44	3.7	0.44	15	0.96
JL018	Corylus heterophylla	1.81	0.47	1.26	14.3	566.8	Ulmus pumila	Ulmaceae	Ulmus	4.2	0.62	3.6	0.34	21.2	1.62
JL019	Corylus heterophylla	2.43	1.58	1.14	14	561.6	Corylus heterophylla	Betulaceae	Corylus	8.2	2.65	4.8	0.62	18.9	2.09
JL019	Corylus heterophylla	2.43	1.58	1.14	14	561.6	Rubus crataegif	Rosaceae	Rubus	4.7	1.68	NA	NA	10.9	2.68
JL019	Corylus heterophylla	2.43	1.58	1.14	14	561.6	Rosa davurica	Rosaceae	Rosa	3.6	1.57	2.9	0.42	15.6	3.82
JL020	Corylus heterophylla	1.98	0.76	1.22	14.6	558.1	Corylus heterophylla	Betulaceae	Corylus	5.2	1.49	19.2	0.68	16.7	1.68
JL021	Corylus heterophylla	2.28	0.65	0.91	15.2	585.3	Corylus heterophylla	Betulaceae	Corylus	7.8	1.14	4.8	0.27	19.2	1.04
JL021	Corylus heterophylla	2.28	0.65	0.91	15.2	585.3	Euonymus alatus	Celastraceae	Euonymus	10.7	1.23	9.7	0.99	18.7	1.31
JL021	Corylus heterophylla	2.28	0.65	0.91	15.2	585.3	Quercus mongolica	Fagaceae	Quercus	8.7	0.72	4.7	0.54	21.3	1.61
JL021	Corylus heterophylla	2.28	0.65	0.91	15.2	585.3	Rhamnus davurica	Rhamnaceae	Rhamnus	9.8	1.1	4	0.49	22.4	1.35
JL021	Corylus heterophylla	2.28	0.65	0.91	15.2	585.3	Rosa davurica	Rosaceae	Rosa	4.7	1.12	4.5	0.53	15.6	1.3
JL022	Corylus heterophylla	1.3	0.45	0.92	15.6	584.9	Corylus heterophylla	Betulaceae	Corylus	5.3	0.75	4.4	0.53	15.9	1.15
JL022	Corylus heterophylla	1.3	0.45	0.92	15.6	584.9	Quercus mongolica	Fagaceae	Quercus	4.1	0.76	4	0.6	18.1	1.4
JL022	Corylus heterophylla	1.3	0.45	0.92	15.6	584.9	Rhamnus davurica	Rhamnaceae	Rhamnus	7	0.84	3.7	0.48	19.9	1.47
JL022	Corylus heterophylla	1.3	0.45	0.92	15.6	584.9	Rosa davurica	Rosaceae	Rosa	5.2	0.95	4.1	0.5	14.2	1.53
JL022	Corylus heterophylla	1.3	0.45	0.92	15.6	584.9	Crataegus pinnatifida	Rosaceae	Crataegus	4.3	0.8	4.2	0.83	18.2	2.14
JL022	Corylus heterophylla	1.3	0.45	0.92	15.6	584.9	Malus baccata	Rosaceae	Malus	2.9	0.43	3.1	0.44	15.6	1.15
JL022	Corylus heterophylla	1.3	0.45	0.92	15.6	584.9	Ulmus pumila	Ulmaceae	Ulmus	7.5	1.34	4.7	0.49	22.2	1.98
JL023	Corylus heterophylla	2.3	0.66	1.13	15.3	582.5	Corylus heterophylla	Betulaceae	Corylus	6.3	0.94	4.2	0.43	23.2	1.52
JL023	Corylus heterophylla	2.3	0.66	1.13	15.3	582.5	Betula platyphylla	Betulaceae	Betula	3.6	0.41	2.2	0.28	21.7	1.64
JL023	Corylus heterophylla	2.3	0.66	1.13	15.3	582.5	Euonymus alatus	Celastraceae	Euonymus	8.2	1.29	7.8	0.99	16.3	1.24
JL023	Corylus heterophylla	2.3	0.66	1.13	15.3	582.5	Quercus mongolica	Fagaceae	Quercus	6.3	0.77	4.8	0.57	18.9	1.44
JL023	Corylus heterophylla	2.3	0.66	1.13	15.3	582.5	Tilia mandshurica	Malvaceae	Tilia	6.9	0.78	8	0.8	20	1.61
JL023	Corylus heterophylla	2.3	0.66	1.13	15.3	582.5	Malus baccata	Rosaceae	Malus	5.2	1.01	4	0.53	14.9	1.53
JL023	Corylus heterophylla	2.3	0.66	1.13	15.3	582.5	Rosa davurica	Rosaceae	Rosa	6.2	1.39	5.3	0.69	15.6	1.6
JL023	Corylus heterophylla	2.3	0.66	1.13	15.3	582.5	Acer triflorum	Sapindaceae	Acer	6	0.88	2.8	0.39	17.2	1.38
JL023	Corylus heterophylla	2.3	0.66	1.13	15.3	582.5	Ulmus pumila	Ulmaceae	Ulmus	4.2	0.7	4.8	0.49	18.4	1.96
JL024	Corylus heterophylla	1.73	0.44	0.95	15.8	576.1	Corylus heterophylla	Betulaceae	Corylus	3.8	0.66	3.8	0.6	16.7	1.34
JL024	Corylus heterophylla	1.73	0.44	0.95	15.8	576.1	Lonicera japonica	Caprifoliaceae	Lonicera	10.1	1.46	6.8	0.77	20.7	1.51
JL024	Corylus heterophylla	1.73	0.44	0.95	15.8	576.1	Euonymus alatus	Celastraceae	Euonymus	7.1	0.89	7	0.91	14.1	1.11
JL024	Corylus heterophylla	1.73	0.44	0.95	15.8	576.1	Quercus mongolica	Fagaceae	Quercus	5.1	0.68	3.3	0.41	18.1	1.38
JL024	Corylus heterophylla	1.73	0.44	0.95	15.8	576.1	Flueggea suffruticosa	Phyllanthaceae	Flueggea	6.5	0.98	3.5	0.5	23	1.64
JL024	Corylus heterophylla	1.73	0.44	0.95	15.8	576.1	Rubus crataegif	Rosaceae	Rubus	5.6	1.25	4.5	0.93	15.8	2.24
JL024	Corylus heterophylla	1.73	0.44	0.95	15.8	576.1	Malus baccata	Rosaceae	Malus	4.3	0.76	3.4	0.6	17.2	1.26
JL024	Corylus heterophylla	1.73	0.44	0.95	15.8	576.1	Crataegus pinnatifida	Rosaceae	Crataegus	3.5	0.51	5.3	0.66	15.6	1.19
JL024	Corylus heterophylla	1.73	0.44	0.95	15.8	576.1	Acer triflorum	Sapindaceae	Acer	3.3	0.46	2.5	0.32	14.5	1.13
JL024	Corylus heterophylla	1.73	0.44	0.95	15.8	576.1	Ulmus pumila	Ulmaceae	Ulmus	NA	NA	4.5	0.43	16.7	1.29
JL025	Corylus heterophylla	1.29	0.26	0.9	15.9	607.5	Aralia elata	Araliaceae	Aralia	8.9	0.98	5.1	0.67	26	2.36
JL025	Corylus heterophylla	1.29	0.26	0.9	15.9	607.5	Corylus heterophylla	Betulaceae	Corylus	8.5	0.63	5.6	0.56	22.8	1.38
JL025	Corylus heterophylla	1.29	0.26	0.9	15.9	607.5	Euonymus alatus	Celastraceae	Euonymus	7.5	0.89	6.6	0.67	19.8	1.3
JL025	Corylus heterophylla	1.29	0.26	0.9	15.9	607.5	Quercus mongolica	Fagaceae	Quercus	5.1	0.41	3.8	0.47	20.8	1.35
JL025	Corylus heterophylla	1.29	0.26	0.9	15.9	607.5	Tilia tuan	Malvaceae	Tilia	3.6	0.4	6.2	0.6	17.3	1.39
JL025	Corylus heterophylla	1.29	0.26	0.9	15.9	607.5	Rhamnus davurica	Rhamnaceae	Rhamnus	5	0.36	4.4	0.36	16.3	0.97
JL025	Corylus heterophylla	1.29	0.26	0.9	15.9	607.5	Rubus crataegif	Rosaceae	Rubus	5.8	0.59	4.6	0.44	14.6	0.98
JL025	Corylus heterophylla	1.29	0.26	0.9	15.9	607.5	Crataegus pinnatifida	Rosaceae	Crataegus	3.5	0.37	4.1	0.53	14.6	0.98
JL025	Corylus heterophylla	1.29	0.26	0.9	15.9	607.5	Acer triflorum	Sapindaceae	Acer	2.4	0.35	2.7	0.32	13.7	1.02
JL025	Corylus heterophylla	1.29	0.26	0.9	15.9	607.5	Acer ukurunduense	Sapindaceae	Acer	2.6	0.28	4.2	0.54	21.6	1.44
JL025	Corylus heterophylla	1.29	0.26	0.9	15.9	607.5	Ulmus pumila	Ulmaceae	Ulmus	4.6	0.59	4	0.47	17.3	1.28
JL026	Corylus heterophylla	1.31	0.49	1.32	15.4	579.9	Viburnum opulus	Adoxaceae	Viburnum	4.6	0.66	5.2	0.56	17.3	1.25
JL026	Corylus heterophylla	1.31	0.49	1.32	15.4	579.9	Corylus heterophylla	Betulaceae	Corylus	9.6	1.58	3.8	0.5	20.2	1.2
JL026	Corylus heterophylla	1.31	0.49	1.32	15.4	579.9	Lonicera japonica	Caprifoliaceae	Lonicera	3.8	0.66	2.7	0.38	18	1.25
JL026	Corylus heterophylla	1.31	0.49	1.32	15.4	579.9	Euonymus alatus	Celastraceae	Euonymus	7.4	0.81	7	0.91	16.3	1.3
JL026	Corylus heterophylla	1.31	0.49	1.32	15.4	579.9	Quercus mongolica	Fagaceae	Quercus	5.4	0.39	5.6	0.71	24.4	1.86
JL026	Corylus heterophylla	1.31	0.49	1.32	15.4	579.9	Philadelphus schrenkii	Hydrangeaceae	Philadelphus	7.3	0.95	6.5	0.77	19.3	1.83
JL026	Corylus heterophylla	1.31	0.49	1.32	15.4	579.9	Rhamnus globosa	Rhamnaceae	Rhamnus	5.1	0.43	5.3	0.38	17.9	1.03
JL026	Corylus heterophylla	1.31	0.49	1.32	15.4	579.9	Rosa davurica	Rosaceae	Rosa	6.8	1.07	4.8	0.52	18.3	1.45
JL026	Corylus heterophylla	1.31	0.49	1.32	15.4	579.9	Crataegus pinnatifida	Rosaceae	Crataegus	5	0.51	4.6	0.62	15.8	1.57
JL026	Corylus heterophylla	1.31	0.49	1.32	15.4	579.9	Rubus crataegif	Rosaceae	Rubus	5.2	0.63	5.2	0.88	25.4	2.19
JL026	Corylus heterophylla	1.31	0.49	1.32	15.4	579.9	Populus koreana	Salicaceae	Populus	2.7	1.08	4.2	0.85	13.4	1.75
JL026	Corylus heterophylla	1.31	0.49	1.32	15.4	579.9	Salix chaenomeloides	Salicaceae	Salix	2.9	1.16	3.3	0.62	15.5	1.78
JL026	Corylus heterophylla	1.31	0.49	1.32	15.4	579.9	Populus davidiana	Salicaceae	Populus	4.3	1.1	4.4	0.94	21.4	2.08
JL026	Corylus heterophylla	1.31	0.49	1.32	15.4	579.9	Acer triflorum	Sapindaceae	Acer	4.4	0.63	3.3	0.38	16.3	1.34
JL026	Corylus heterophylla	1.31	0.49	1.32	15.4	579.9	Ulmus pumila	Ulmaceae	Ulmus	7.6	1.12	3.8	0.43	18.2	0.67
JL027	Albizia kalkora	1.41	0.4	1.23	13.9	645.9	Lonicera japonica	Caprifoliaceae	Lonicera	5.9	0.42	NA	NA	22.1	1.72
JL027	Albizia kalkora	1.41	0.4	1.23	13.9	645.9	Euonymus alatus	Celastraceae	Euonymus	6.7	0.54	7.5	0.59	16.6	1.05
JL027	Albizia kalkora	1.41	0.4	1.23	13.9	645.9	Rosa davurica	Rosaceae	Rosa	5	0.46	4.4	0.41	21.6	1.6
JL028	Spiraea salicifolia	2.07	0.56	1.23	13.9	645.9	Lonicera japonica	Caprifoliaceae	Lonicera	5.1	0.32	NA	NA	15.1	1.11
JL028	Spiraea salicifolia	2.07	0.56	1.23	13.9	645.9	Spiraea salicifolia	Rosaceae	Spiraea	7.6	1.09	NA	NA	NA	NA
JL029	Rubus leucanthus	3.5	0.5	0.35	12.6	792.5	Philadelphus schrenkii	Hydrangeaceae	Philadelphus	4.2	0.74	7	1.12	24.2	3.58
JL029	Rubus leucanthus	3.5	0.5	0.35	12.6	792.5	Rubus leucanthus	Rosaceae	Rubus	7.5	1.66	7.4	0.72	20.6	2.83
JL029	Rubus leucanthus	3.5	0.5	0.35	12.6	792.5	Spiraea salicifolia	Rosaceae	Spiraea	NA	NA	NA	NA	14.9	1.19
JL029	Rubus leucanthus	3.5	0.5	0.35	12.6	792.5	Acer ukurunduense	Sapindaceae	Acer	4.4	0.67	5	0.61	20.1	1.82
JL030	Euonymus alatus	1.7	0.42	1.16	13.9	645.9	Lonicera japonica	Caprifoliaceae	Lonicera	3	0.18	3.3	0.21	17	0.98
JL030	Euonymus alatus	1.7	0.42	1.16	13.9	645.9	Euonymus alatus	Celastraceae	Euonymus	6.1	0.4	7.2	0.54	14.9	0.87
JL030	Euonymus alatus	1.7	0.42	1.16	13.9	645.9	Crataegus pinnatifida	Rosaceae	Crataegus	3	0.17	3.5	0.25	15.9	1.09
JL030	Euonymus alatus	1.7	0.42	1.16	13.9	645.9	Sorbaria sorbifolia	Rosaceae	Sorbaria	5.1	0.54	5.1	0.5	21.2	1.5
JL031	Rosa davurica	1.4	0.37	1.2	13.9	645.9	Viburnum burejaeticum	Adoxaceae	Viburnum	3.6	0.55	2.9	0.25	9.9	0.89
JL031	Rosa davurica	1.4	0.37	1.2	13.9	645.9	Malus baccata	Rosaceae	Malus	3	0.28	3.1	0.26	11.1	0.8
JL031	Rosa davurica	1.4	0.37	1.2	13.9	645.9	Rosa davurica	Rosaceae	Rosa	3.9	0.59	4.8	0.4	18.4	1.36
JL032	Rosa davurica	1.66	0.41	1	13.9	645.9	Euonymus alatus	Celastraceae	Euonymus	4.9	0.44	5.1	0.42	13.7	0.92
JL032	Rosa davurica	1.66	0.41	1	13.9	645.9	Crataegus pinnatifida	Rosaceae	Crataegus	3.4	0.26	3.9	0.22	14.8	1.05
JL032	Rosa davurica	1.66	0.41	1	13.9	645.9	Rosa davurica	Rosaceae	Rosa	3.8	0.43	4.4	0.36	17.6	1.4
JL033	Sorbaria sorbifolia	3.59	0.84	0.92	13.8	655.7	Rubus crataegif	Rosaceae	Rubus	4.7	0.38	4.7	0.74	14.9	1.25
JL033	Sorbaria sorbifolia	3.59	0.84	0.92	13.8	655.7	Sorbaria sorbifolia	Rosaceae	Sorbaria	6.3	0.99	5.5	0.75	18.5	1.37
JL034	Populus davidiana	1.15	0.4	1.29	14.1	631.8	Populus sp.	Salicaceae	Populus	3.5	0.54	3.4	0.41	23.9	2.58
JL034	Populus davidiana	1.15	0.4	1.29	14.1	631.8	Salix chaenomeloides	Salicaceae	Salix	3.5	0.74	3.6	0.45	18.9	1.5
JL035	Rosa davurica	2.47	0.55	0.99	13.8	627.4	Betula dahurica	Betulaceae	Betula	4.1	0.45	4.6	0.54	22.8	2.27
JL035	Rosa davurica	2.47	0.55	0.99	13.8	627.4	Rubus crataegif	Rosaceae	Rubus	6.7	1.45	NA	NA	18	2.26
JL035	Rosa davurica	2.47	0.55	0.99	13.8	627.4	Rubus leucanthus	Rosaceae	Rubus	5.2	0.63	5.3	0.45	15.6	2
JL035	Rosa davurica	2.47	0.55	0.99	13.8	627.4	Acer mono	Sapindaceae	Acer	4.4	0.36	5.3	0.6	19.5	1.59
JL036	Sorbaria sorbifolia	3.67	1.05	1.01	14.6	681.2	Sorbaria sorbifolia	Rosaceae	Sorbaria	6	1.53	4.9	0.89	21.5	3.04
JL036	Sorbaria sorbifolia	3.67	1.05	1.01	14.6	681.2	Spiraea salicifolia	Rosaceae	Spiraea	5.1	1.24	5	1.12	15.7	1.52
JL037	Corylus heterophylla	1.89	0.58	1.21	15.3	669.5	Corylus heterophylla	Betulaceae	Corylus	7.2	1.11	4.1	0.41	16.3	1.19
JL037	Corylus heterophylla	1.89	0.58	1.21	15.3	669.5	Rhamnus davurica	Rhamnaceae	Rhamnus	4.2	0.5	3.9	0.29	24.6	1.75
JL037	Corylus heterophylla	1.89	0.58	1.21	15.3	669.5	Rosa davurica	Rosaceae	Rosa	5.2	1.21	5.7	0.69	18.9	2.27
JL038	Rosa davurica	2.26	0.92	1.15	15.3	669.5	Rosa davurica	Rosaceae	Rosa	4.2	0.92	4.9	0.53	17.2	1.23
JL039	Corylus heterophylla	2.26	0.75	0.93	15.7	691	Ulmus pumila	Ulmaceae	Ulmus	4.6	2.82	6.7	0.93	34.1	2.67
JL040	Sorbaria sorbifolia	1.65	0.46	1.34	15.8	692.1	Corylus heterophylla	Betulaceae	Corylus	5.1	0.99	4.4	0.52	18.7	1.15
JL040	Sorbaria sorbifolia	1.65	0.46	1.34	15.8	692.1	Rosa davurica	Rosaceae	Rosa	4.6	0.65	4.5	0.46	16.3	1.45
JL040	Sorbaria sorbifolia	1.65	0.46	1.34	15.8	692.1	Sorbaria sorbifolia	Rosaceae	Sorbaria	4.1	0.8	5.1	0.67	17.6	1.03
JL041	Sorbaria sorbifolia	4.1	1.01	0.63	15.5	681	Rubus crataegif	Rosaceae	Rubus	7.7	1.86	NA	NA	18.8	3.12
JL041	Sorbaria sorbifolia	4.1	1.01	0.63	15.5	681	Sorbaria sorbifolia	Rosaceae	Sorbaria	4.4	1.32	6	0.98	19.6	2.81
JL041	Sorbaria sorbifolia	4.1	1.01	0.63	15.5	681	Salix chaenomeloides	Salicaceae	Salix	5.4	1.25	6.4	0.71	20.8	2.88
JL042	Corylus heterophylla	3.38	1.38	0.83	16.2	735.7	Corylus heterophylla	Betulaceae	Corylus	5.2	0.45	5.2	0.2	16.3	0.83
JL043	Rosa davurica	2.27	0.64	1.23	16.3	734.7	Rosa davurica	Rosaceae	Rosa	8.4	1.07	4.7	0.37	20.6	1.54
JL044	Sorbaria sorbifolia	0.65	2.03	1.09	15.4	710.3	Sorbaria sorbifolia	Rosaceae	Sorbaria	5.3	1.2	4.9	0.53	15.7	3.53
JL045	Sorbaria sorbifolia	3.47	1.07	0.65	16	720.8	Corylus heterophylla	Betulaceae	Corylus	9.5	0.87	4.4	0.26	20.7	1.29
JL045	Sorbaria sorbifolia	3.47	1.07	0.65	16	720.8	Sorbaria sorbifolia	Rosaceae	Sorbaria	6.1	0.89	5.1	0.66	21.9	2.13
JL045	Sorbaria sorbifolia	3.47	1.07	0.65	16	720.8	Padus racemosa	Rosaceae	Padus	6.8	0.87	NA	NA	22.4	1.42
LN001	Vitex negundo	1.87	0.42	0.61	17.7	535.1	Vitex negundo	Lamiaceae	Vitex	NA	NA	5.4	0.54	13.5	0.92
LN002	Vitex negundo	3.72	0.67	0.68	18.3	508.9	Vitex negundo	Lamiaceae	Vitex	NA	NA	5.1	0.34	16	0.91
LN003	Vitex negundo	3.48	0.69	0.81	18.8	525.4	Vitex negundo	Lamiaceae	Vitex	NA	NA	6	0.53	14.5	1.06
LN003	Vitex negundo	3.48	0.69	0.81	18.8	525.4	Spiraea salicifolia	Rosaceae	Spiraea	NA	NA	7.5	0.86	14.1	0.88
LN004	Vitex negundo	2.17	0.39	0.91	16.3	509.2	Corylus heterophylla	Betulaceae	Corylus	NA	NA	5.8	0.9	17	1.53
LN004	Vitex negundo	2.17	0.39	0.91	16.3	509.2	Vitex negundo	Lamiaceae	Vitex	NA	NA	6	0.47	14.6	0.96
LN004	Vitex negundo	2.17	0.39	0.91	16.3	509.2	Ulmus pumila	Ulmaceae	Ulmus	NA	NA	5.6	0.64	17.4	1.36
LN005	Vitex negundo	2.05	0.58	0.88	18.6	449.5	Vitex negundo	Lamiaceae	Vitex	NA	NA	5.6	0.48	15	1.06
LN006	Vitex negundo	1.5	0.4	0.8	18.2	457	Vitex negundo	Lamiaceae	Vitex	NA	NA	4.7	0.47	14.6	1.13
LN007	Vitex negundo	0.73	0.15	0.91	18.5	488.3	Vitex negundo	Lamiaceae	Vitex	5.4	0.36	5.6	0.36	13.3	0.9
LN008	Vitex negundo	1.18	0.26	0.66	19.2	515.6	Vitex negundo	Lamiaceae	Vitex	6.4	0.48	6.8	0.51	12.8	0.82
LN009	Corylus heterophylla	2	0.55	1.02	17.8	622.7	Corylus heterophylla	Betulaceae	Corylus	NA	NA	5.3	0.42	19	1.03
LN009	Corylus heterophylla	2	0.55	1.02	17.8	622.7	Rosa sp.	Rosaceae	Rosa	NA	NA	6.5	0.61	17.6	1.11
LN010	Corylus heterophylla	1.08	0.42	0.79	16.6	715.2	Corylus heterophylla	Betulaceae	Corylus	NA	NA	6.1	0.58	18.9	1.61
LN010	Corylus heterophylla	1.08	0.42	0.79	16.6	715.2	Clematis florida	Ranunculaceae	Clematis	NA	NA	8	0.76	17.5	1.59
LN010	Corylus heterophylla	1.08	0.42	0.79	16.6	715.2	Rosa sp.	Rosaceae	Rosa	NA	NA	6.4	0.54	14.1	1.14
LN010	Corylus heterophylla	1.08	0.42	0.79	16.6	715.2	Ulmus pumila	Ulmaceae	Ulmus	7.3	0.62	6.1	0.67	18.1	1.43
LN011	Corylus heterophylla	2.5	0.46	0.71	17.4	673.8	Periploca sepium	Apocynaceae	Periploca	8.6	0.61	7.1	0.71	15.6	0.95
LN011	Corylus heterophylla	2.5	0.46	0.71	17.4	673.8	Corylus heterophylla	Betulaceae	Corylus	6	0.35	5.3	0.38	15.9	0.84
LN011	Corylus heterophylla	2.5	0.46	0.71	17.4	673.8	Quercus mongolica	Fagaceae	Quercus	3.3	0.17	4.2	0.24	19	1.09
LN011	Corylus heterophylla	2.5	0.46	0.71	17.4	673.8	Spiraea salicifolia	Rosaceae	Spiraea	NA	NA	5.5	0.44	14.3	0.92
LN011	Corylus heterophylla	2.5	0.46	0.71	17.4	673.8	Ulmus pumila	Ulmaceae	Ulmus	NA	NA	9.4	0.8	21.1	1.19
LN012	Corylus heterophylla	3.31	0.76	0.82	18.1	655.1	Corylus heterophylla	Betulaceae	Corylus	NA	NA	4.8	0.6	15.6	1.31
LN012	Corylus heterophylla	3.31	0.76	0.82	18.1	655.1	Celastrus orbiculatus	Celastraceae	Celastrus	NA	NA	6.9	0.76	15.1	1.25
LN012	Corylus heterophylla	3.31	0.76	0.82	18.1	655.1	Euonymus alatus	Celastraceae	Euonymus	NA	NA	8.1	0.82	14.7	1.06
LN012	Corylus heterophylla	3.31	0.76	0.82	18.1	655.1	Deutzia parviflora	Hydrangeaceae	Deutzia	NA	NA	4.4	0.6	16.8	1.22
LN012	Corylus heterophylla	3.31	0.76	0.82	18.1	655.1	Juglans mandshurica	Juglandaceae	Juglans	NA	NA	4.4	0.47	14.9	1.07
LN012	Corylus heterophylla	3.31	0.76	0.82	18.1	655.1	Clematis florida	Ranunculaceae	Clematis	NA	NA	9.2	0.9	16.8	1.42
LN012	Corylus heterophylla	3.31	0.76	0.82	18.1	655.1	Hemiptelea davidii	Ulmaceae	Hemiptelea	NA	NA	6.5	0.69	18.8	1.35
LN012	Corylus heterophylla	3.31	0.76	0.82	18.1	655.1	Vitis amurensis	Vitaceae	Vitis	NA	NA	5.8	0.75	14.3	1.11
LN013	Vitex negundo	0.67	0.2	0.76	19.1	564.4	Vitex negundo	Lamiaceae	Vitex	NA	NA	5.4	0.46	15.9	1.15
LN013	Vitex negundo	0.67	0.2	0.76	19.1	564.4	Ziziphus jujuba	Rhamnaceae	Ziziphus	NA	NA	7.2	0.64	23	1.52
LN014	Vitex negundo	1.1	0.49	1.12	18.1	537.9	Vitex negundo	Lamiaceae	Vitex	NA	NA	5.3	0.45	20	1.54
LN015	Vitex negundo	2.49	0.49	0.93	18.4	522.5	Berberis sp.	Berberidaceae	Berberis	NA	NA	8.4	0.33	30.6	1.12
LN015	Vitex negundo	2.49	0.49	0.93	18.4	522.5	Vitex negundo	Lamiaceae	Vitex	NA	NA	4.6	0.37	22.4	1.48
LN015	Vitex negundo	2.49	0.49	0.93	18.4	522.5	Ziziphus jujuba	Rhamnaceae	Ziziphus	NA	NA	5.2	0.25	19.9	1.23
LN015	Vitex negundo	2.49	0.49	0.93	18.4	522.5	Ulmus pumila	Ulmaceae	Ulmus	NA	NA	5	0.43	19.4	1.21
LN015	Vitex negundo	2.49	0.49	0.93	18.4	522.5	Vitis amurensis	Vitaceae	Vitis	NA	NA	7.2	1.08	26.6	1.98
LN016	Vitex negundo	1.84	0.46	0.71	17.5	548.8	Vitex negundo	Lamiaceae	Vitex	NA	NA	6.6	0.62	21.7	1.41
LN016	Vitex negundo	1.84	0.46	0.71	17.5	548.8	Ulmus pumila	Ulmaceae	Ulmus	NA	NA	7.3	0.72	15.3	1.56
LN017	Vitex negundo	4.01	1.09	0.54	17.1	553.6	Vitex negundo	Lamiaceae	Vitex	NA	NA	7.5	0.5	24.9	1.54
LN017	Vitex negundo	4.01	1.09	0.54	17.1	553.6	Ziziphus jujuba	Rhamnaceae	Ziziphus	NA	NA	6.5	0.32	20.2	0.97
LN018	Vitex negundo	1.75	1.54	1.1	18.3	536.7	Vitex negundo	Lamiaceae	Vitex	NA	NA	5.3	1	19.4	3.08
LN019	Vitex negundo	2	0.72	0.58	18.7	517.7	Vitex negundo	Lamiaceae	Vitex	NA	NA	5.9	0.34	21.1	1.24
LN020	Vitex negundo	3.06	1.34	0.57	18.6	534.4	Vitex negundo	Lamiaceae	Vitex	NA	NA	7.4	0.57	25.4	2
LN020	Vitex negundo	3.06	1.34	0.57	18.6	534.4	Ulmus pumila	Ulmaceae	Ulmus	NA	NA	6.2	0.35	25.9	0.98
LN021	Vitex negundo	2.32	0.44	0.47	18.1	543.9	Vitex negundo	Lamiaceae	Vitex	NA	NA	5.6	0.24	25.3	1.45
LN021	Vitex negundo	2.32	0.44	0.47	18.1	543.9	Ulmus macrocarpa	Ulmaceae	Ulmus	NA	NA	9.8	0.39	22.2	0.98
LN022	Lespedeza bicolor	1.9	0.46	0.77	18.9	537.7	Vitex negundo	Lamiaceae	Vitex	NA	NA	5.8	0.34	20.2	1.28
LN023	Vitex negundo	1.66	0.39	0.71	18.7	488.6	Vitex negundo	Lamiaceae	Vitex	NA	NA	6.8	0.51	20.1	1.16
LN024	Vitex negundo	1.43	0.93	0.42	18.6	478.7	Vitex negundo	Lamiaceae	Vitex	NA	NA	6.6	0.3	17.2	0.86
LN025	Vitex negundo	0.99	0.28	1.49	18.8	469.4	Vitex negundo	Lamiaceae	Vitex	NA	NA	5.5	0.23	17.7	0.7
LN026	Vitex negundo	2.71	0.6	1.12	18.5	500	Myripnois dioica	Asteraceae	Myripnois	NA	NA	4.6	0.36	12.6	0.83
LN026	Vitex negundo	2.71	0.6	1.12	18.5	500	Vitex negundo	Lamiaceae	Vitex	NA	NA	5	0.31	17.8	1.02
LN026	Vitex negundo	2.71	0.6	1.12	18.5	500	Fraxinus sogdiana	Oleaceae	Fraxinus	NA	NA	5.6	0.64	19.2	0.83
LN026	Vitex negundo	2.71	0.6	1.12	18.5	500	Spiraea salicifolia	Rosaceae	Spiraea	NA	NA	5.4	0.57	16.4	0.87
LN027	Vitex negundo	1.51	1.06	0.75	19.5	446.6	Vitex negundo	Lamiaceae	Vitex	NA	NA	4.1	0.4	14.1	1.13
LN028	Vitex negundo	1.45	0.89	0.97	18.7	430.6	Vitex negundo	Lamiaceae	Vitex	NA	NA	6.5	0.57	17.1	1.19
LN029	Vitex negundo	1.83	0.38	0.77	17.8	493	Vitex negundo	Lamiaceae	Vitex	NA	NA	6.2	0.38	18.3	0.97
LN029	Vitex negundo	1.83	0.38	0.77	17.8	493	Ziziphus jujuba	Rhamnaceae	Ziziphus	NA	NA	5.5	0.34	24	1.31
LN030	Corylus heterophylla	2.28	0.41	1.23	18.2	612.8	Corylus heterophylla	Betulaceae	Corylus	NA	NA	5.8	0.35	25.4	1.3
LN030	Corylus heterophylla	2.28	0.41	1.23	18.2	612.8	Rosa sp.	Rosaceae	Rosa	NA	NA	7	0.38	18.7	1.2
LN032	Corylus heterophylla	2.48	0.35	0.53	17.4	642	Corylus heterophylla	Betulaceae	Corylus	NA	NA	5	0.24	22.2	1.01
LN032	Corylus heterophylla	2.48	0.35	0.53	17.4	642	Ulmus pumila	Ulmaceae	Ulmus	NA	NA	4.5	0.32	16.8	0.93
LN033	Corylus heterophylla	1.89	0.27	0.94	16.6	718.2	Corylus heterophylla	Betulaceae	Corylus	NA	NA	6.5	0.36	22.7	1.07
LN033	Corylus heterophylla	1.89	0.27	0.94	16.6	718.2	Euonymus alatus	Celastraceae	Euonymus	NA	NA	9.6	0.86	19.4	1.09
LN033	Corylus heterophylla	1.89	0.27	0.94	16.6	718.2	Crataegus pinnatifida	Rosaceae	Crataegus	NA	NA	7.4	0.71	17.8	0.95
LN033	Corylus heterophylla	1.89	0.27	0.94	16.6	718.2	Ulmus pumila	Ulmaceae	Ulmus	5.4	0.35	5.6	0.44	19.5	1.43
LN034	Corylus heterophylla	1.54	0.36	1.5	19.1	634.3	Corylus heterophylla	Betulaceae	Corylus	NA	NA	5.1	0.35	21	1.11
LN034	Corylus heterophylla	1.54	0.36	1.5	19.1	634.3	Crataegus pinnatifida	Rosaceae	Crataegus	NA	NA	8	0.84	19.6	1.3
LN034	Corylus heterophylla	1.54	0.36	1.5	19.1	634.3	Rosa sp.	Rosaceae	Rosa	NA	NA	7	0.54	21.6	1.44
LN035	Vitex negundo	1.85	0.4	0.78	19	525	Vitex negundo	Lamiaceae	Vitex	NA	NA	5.6	0.36	21.3	1.28
LN036	Vitex negundo	2.29	0.65	0.41	18.7	513.6	Vitex negundo	Lamiaceae	Vitex	NA	NA	5	0.38	16.8	1.05
LN037	Vitex negundo	2.05	0.38	1.28	18.5	492.7	Vitex negundo	Lamiaceae	Vitex	NA	NA	6.4	0.39	19.4	1.08
LN038	Vitex negundo	1.44	0.37	1.14	19.4	511.5	Vitex negundo	Lamiaceae	Vitex	NA	NA	7.3	0.49	23.3	1.41
LN039	Vitex negundo	3.04	0.59	0.79	18.8	497.1	Berberis sp.	Berberidaceae	Berberis	NA	NA	11.5	0.44	32	0.98
LN039	Vitex negundo	3.04	0.59	0.79	18.8	497.1	Vitex negundo	Lamiaceae	Vitex	NA	NA	4.7	0.43	18	1.28
LN039	Vitex negundo	3.04	0.59	0.79	18.8	497.1	Ulmus macrocarpa	Ulmaceae	Ulmus	NA	NA	6.8	0.65	20.5	1.33
LN040	Vitex negundo	1.99	0.41	0.86	18.9	511	Vitex negundo	Lamiaceae	Vitex	NA	NA	7.3	0.36	19.1	0.88
LN041	Vitex negundo	1.48	0.33	1.2	19	519.7	Vitex negundo	Lamiaceae	Vitex	NA	NA	5.8	0.29	17.9	0.91
LN041	Vitex negundo	1.48	0.33	1.2	19	519.7	Ziziphus jujuba	Rhamnaceae	Ziziphus	NA	NA	7.7	0.35	20.2	0.7
NM001	Armeniaca sibirica	0.85	0.17	1.68	18	355.9	Armeniaca sibirica	Rosaceae	Armeniaca	11.5	0.38	4.5	0.39	19.1	1.18
NM002	Armeniaca sibirica	2.36	0.51	1.47	13.7	431.5	Armeniaca sibirica	Rosaceae	Armeniaca	7.7	0.59	6	0.63	30.7	2.24
NM003	Corylus heterophylla	1.84	0.37	1.4	15.3	366.8	Corylus heterophylla	Betulaceae	Corylus	5.3	0.73	4.6	0.41	18.9	1.27
NM004	Spiraea salicifolia	2.51	0.57	1.14	13.9	456.2	Spiraea salicifolia	Rosaceae	Spiraea	4.3	0.56	4.4	0.58	14.6	1.29
NM005	Ostryopsis davidiana	3.7	0.8	1.25	13.9	443.6	Ostryopsis davidiana	Betulaceae	Ostryopsis	6.6	1.86	7.8	1.23	19.8	2.13
NX008	Ziziphus jujuba	1.41	0.67	NA	17.3	169	Ziziphus jujuba	Rhamnaceae	Ziziphus	10.9	0.57	9	0.58	30.5	1.49
NX009	Amygdalus mongolica	1.39	0.66	NA	18.4	161.1	Amygdalus mongolica	Rosaceae	Amygdalus	8.9	0.59	9.1	0.46	21.8	0.92
SAX001	Ostryopsis davidiana	2.11	0.58	0.81	17.3	500.6	Ostryopsis davidiana	Betulaceae	Ostryopsis	4.8	0.31	3.3	0.24	17.8	0.91
SAX001	Ostryopsis davidiana	2.11	0.58	0.81	17.3	500.6	Forsythia suspensa	Oleaceae	Forsythia	1.9	0.1	2.4	0.27	12.1	0.67
SAX001	Ostryopsis davidiana	2.11	0.58	0.81	17.3	500.6	Spiraea salicifolia	Rosaceae	Spiraea	3.6	0.29	4.2	0.43	15	0.72
SAX002	Vitex negundo	0.99	0.42	1.3	17.4	498.4	Periploca sepium	Apocynaceae	Periploca	3.6	0.52	6.5	1.19	19.8	1.58
SAX002	Vitex negundo	0.99	0.42	1.3	17.4	498.4	Vitex negundo	Lamiaceae	Vitex	2.5	0.4	3.3	0.5	26.4	1.51
SAX003	Rosa hugonis	0.66	0.52	1.31	17.3	492.7	Viburnum schensianum	Adoxaceae	Viburnum	1.8	0.18	2.1	0.2	11	0.84
SAX003	Rosa hugonis	0.66	0.52	1.31	17.3	492.7	Rosa hugonis	Rosaceae	Rosa	1.7	0.2	1.9	0.14	11.3	0.83
SAX004	Cotinus coggygria	2.4	0.65	0.92	17.2	491.7	Cotinus coggygria	Anacardiaceae	Cotinus	3	0.31	2.7	0.14	13.9	0.71
SAX004	Cotinus coggygria	2.4	0.65	0.92	17.2	491.7	Syringa oblata	Oleaceae	Syringa	3.3	0.39	3.1	0.2	12.7	0.76
SAX004	Cotinus coggygria	2.4	0.65	0.92	17.2	491.7	Rosa hugonis	Rosaceae	Rosa	2.8	0.24	3.5	0.24	10.8	0.64
SAX005	Sophora moorcroftiana	0.77	0.39	1.35	17.6	455.2	Viburnum mongolicum	Adoxaceae	Viburnum	3.4	0.75	2.8	0.37	14.2	1.14
SAX006	Lonicera maackii	1.54	0.6	1.15	17.4	465.6	Lonicera japonica	Caprifoliaceae	Lonicera	3.3	0.23	3.4	0.39	18.2	1.4
SAX006	Lonicera maackii	1.54	0.6	1.15	17.4	465.6	Rhamnus davurica	Rhamnaceae	Rhamnus	2.7	0.17	3.9	0.24	21.8	1.33
SAX008	Ostryopsis davidiana	0.39	0.56	1.31	16.4	473	Ostryopsis davidiana	Betulaceae	Ostryopsis	4.4	0.78	5.8	0.46	16	1.75
SAX008	Ostryopsis davidiana	0.39	0.56	1.31	16.4	473	Rosa hugonis	Rosaceae	Rosa	4.4	0.79	5	0.39	12.1	0.92
SAX008	Ostryopsis davidiana	0.39	0.56	1.31	16.4	473	Spiraea salicifolia	Rosaceae	Spiraea	4.6	0.31	3.1	0.31	12.3	1.42
SAX009	Vitex negundo	1.01	0.36	1.15	17.9	428.5	Vitex negundo	Lamiaceae	Vitex	7.1	0.17	4	0.1	18.5	1.02
SAX011	Ziziphus jujuba	0.53	0.57	1.32	18.1	426	Ziziphus jujuba	Rhamnaceae	Ziziphus	6.4	0.56	5.2	0.3	20	0.91
SAX012	Salix psammophila	0.12	0.23	1.59	17.2	442.1	Artemisia ordosica	Asteraceae	Artemisia	7.9	1.14	6.5	0.67	23.8	3.59
SAX012	Salix psammophila	0.12	0.23	1.59	17.2	442.1	Salix psammophila	Salicaceae	Salix	3.7	1.31	3.8	0.68	21	2.3
SAX014	Sophora moorcroftiana	1.15	0.87	1.24	17.6	494.9	Ostryopsis davidiana	Betulaceae	Ostryopsis	4.7	0.48	4.7	0.37	19.8	1.44
SAX014	Sophora moorcroftiana	1.15	0.87	1.24	17.6	494.9	Ziziphus jujuba	Rhamnaceae	Ziziphus	12.2	1.5	8.5	0.79	29.4	2.32
SAX015	Ostryopsis davidiana	1.62	0.59	1.23	17.6	494.9	Ostryopsis davidiana	Betulaceae	Ostryopsis	4.4	0.45	5.1	0.38	19.2	1.13
SAX015	Ostryopsis davidiana	1.62	0.59	1.23	17.6	494.9	Syringa oblata	Oleaceae	Syringa	2.3	0.21	3.8	0.31	19.1	1.17
SAX015	Ostryopsis davidiana	1.62	0.59	1.23	17.6	494.9	Rhamnus davurica	Rhamnaceae	Rhamnus	4.4	0.31	5.1	0.4	22	1.03
SAX015	Ostryopsis davidiana	1.62	0.59	1.23	17.6	494.9	Rosa hugonis	Rosaceae	Rosa	3.5	0.4	3.8	0.32	15.2	1.13
SAX016	Syringa oblata	1.36	0.58	1.31	17.6	494.9	Syringa oblata	Oleaceae	Syringa	4.7	0.4	4.3	0.34	19.9	1.35
SAX017	Sophora moorcroftiana	0.69	0.87	1.07	18.5	469.9	Forsythia suspensa	Oleaceae	Forsythia	3.4	0.33	3.5	0.3	12.1	0.81
SAX017	Sophora moorcroftiana	0.69	0.87	1.07	18.5	469.9	Rhamnus davurica	Rhamnaceae	Rhamnus	4.2	0.32	4.7	0.32	20.5	1.03
SAX017	Sophora moorcroftiana	0.69	0.87	1.07	18.5	469.9	Ziziphus jujuba	Rhamnaceae	Ziziphus	6.4	0.49	5	0.36	25.7	1.63
SAX017	Sophora moorcroftiana	0.69	0.87	1.07	18.5	469.9	Rosa hugonis	Rosaceae	Rosa	3.6	0.34	2.2	0.27	15.3	1.16
SAX018	Rosa hugonis	2.24	0.86	0.76	15.7	530.7	Forsythia suspensa	Oleaceae	Forsythia	4.4	0.56	4.3	0.44	15.7	1.11
SAX018	Rosa hugonis	2.24	0.86	0.76	15.7	530.7	Rosa hugonis	Rosaceae	Rosa	2.6	0.34	4.4	0.48	13.3	1.26
SAX018	Rosa hugonis	2.24	0.86	0.76	15.7	530.7	Cotoneaster pilulifera	Rosaceae	Cotoneaster	3.7	0.6	3.9	0.39	15.5	1.08
SAX019	Vitex negundo	1.18	0.56	1.12	18.5	482.1	Vitex negundo	Lamiaceae	Vitex	5.1	0.46	4.8	0.39	19.6	1.33
SAX019	Vitex negundo	1.18	0.56	1.12	18.5	482.1	Rosa hugonis	Rosaceae	Rosa	6.5	1.05	5.3	0.92	15.8	1.17
SAX020	Ziziphus jujuba	0.88	0.64	1.25	18.2	488.5	Ziziphus jujuba	Rhamnaceae	Ziziphus	9	1.37	6	0.66	25.7	1.96
SAX022	Rubus feddei	0.86	0.23	1.44	20.4	498	Rubus feddei	Rosaceae	Rubus	6.5	0.55	6.2	0.57	14.4	0.95
SAX022	Rubus feddei	0.86	0.23	1.44	20.4	498	Rosa hugonis	Rosaceae	Rosa	5.2	0.59	4.6	0.77	19.3	1.16
SAX023	Ziziphus jujuba	0.75	0.23	1.27	20.4	498	Ziziphus jujuba	Rhamnaceae	Ziziphus	6.4	0.53	7.6	0.49	31.3	1.37
SAX024	Grewia biloba	1.49	0.59	0.9	20.4	498	Grewia biloba	Malvaceae	Grewia	6.8	0.33	7.9	0.36	31.4	1.29
SAX024	Grewia biloba	1.49	0.59	0.9	20.4	498	Rosa hugonis	Rosaceae	Rosa	18	0.82	10	0.25	14.3	0.68
SAX026	Celastrus gemmatus	1.17	0.71	0.79	19.2	516.6	Euonymus alatus	Celastraceae	Euonymus	3.5	0.47	6.5	0.62	11.5	0.84
SAX026	Celastrus gemmatus	1.17	0.71	0.79	19.2	516.6	Celastrus gemmatus	Celastraceae	Celastrus	3.6	0.46	3.6	0.48	10.1	0.74
SAX026	Celastrus gemmatus	1.17	0.71	0.79	19.2	516.6	Grewia biloba	Malvaceae	Grewia	5.4	0.41	4.6	0.37	20.1	1.13
SAX027	Vitex negundo	0.8	0.39	1	18.4	628.4	Vitex negundo	Lamiaceae	Vitex	5.2	0.37	3.9	0.3	13.9	0.94
SAX028	Sophora moorcroftiana	1.08	0.48	0.72	18.4	628.4	Ziziphus jujuba	Rhamnaceae	Ziziphus	9.3	0.55	7.5	0.46	29.3	1.36
SAX029	Rubus feddei	0.55	0.36	0.76	20	601.8	Rubus feddei	Rosaceae	Rubus	6.5	1.53	6.8	1.42	19.9	1.94
SAX030	Ziziphus jujuba	1.13	0.32	0.72	20	602.7	Ziziphus jujuba	Rhamnaceae	Ziziphus	4.5	0.35	4	0.21	18.4	0.87
SAX031	Coriaria nepalensis	0.43	0.35	0.52	18.4	628.4	Rhus chinensis	Anacardiaceae	Rhus	5	0.44	5.7	0.7	16.4	1.06
SAX031	Coriaria nepalensis	0.43	0.35	0.52	18.4	628.4	Caryopteris tangutica	Lamiaceae	Caryopteris	4.2	0.25	4.5	0.31	22.3	1.55
SAX032	Coriaria nepalensis	0.71	0.33	1.62	21.2	651.9	Pyracantha fortuneana	Rosaceae	Pyracantha	5.6	0.56	6.9	0.68	16.5	1.25
SAX033	Myrsine africana	2.74	0.6	0.7	21.2	651.9	Ligustrum molliculum	Oleaceae	Ligustrum	5	0.29	6.3	0.4	12.1	0.84
SAX033	Myrsine africana	2.74	0.6	0.7	21.2	651.9	Myrsine africana	Primulaceae	Myrsine	5.3	0.26	4.9	0.3	11.5	0.6
SAX033	Myrsine africana	2.74	0.6	0.7	21.2	651.9	Spiraea sericea	Rosaceae	Spiraea	7	0.49	6.4	0.41	13.6	0.7
SAX034	Forsythia suspensa	2.99	0.48	0.89	21.2	651.9	Forsythia suspensa	Oleaceae	Forsythia	5.5	0.25	4.7	0.22	12.1	0.66
SAX035	Spiraea sericea	2.7	0.69	0.66	20.8	657.4	Ligustrum quihoui	Oleaceae	Ligustrum	5.7	0.31	5.3	0.44	18.3	0.96
SAX035	Spiraea sericea	2.7	0.69	0.66	20.8	657.4	Spiraea sericea	Rosaceae	Spiraea	5.5	0.5	5.3	0.41	16.1	1
SAX036	Coriaria nepalensis	1.4	0.49	0.77	19.8	846.1	Pyracantha fortuneana	Rosaceae	Pyracantha	4.5	0.33	5.3	0.57	15	0.99
SAX037	Lindera glauca	3.29	0.59	0.76	19.8	846.1	Rosa davurica	Rosaceae	Rosa	8.2	0.55	6.5	0.68	21.6	1.31
SAX037	Lindera glauca	3.29	0.59	0.76	19.8	846.1	Pyracantha fortuneana	Rosaceae	Pyracantha	5.7	0.42	5.7	0.56	14	1.14
SAX038	Pittosporum podocarpum	5.79	0.76	1.19	19.8	846.1	Pittosporum podocarpum	Pittosporaceae	Pittosporum	10.8	0.66	8.8	0.75	21.3	1.59
SAX040	Caragana korshinskii	0.36	0.44	1.36	17.7	338.4	Artemisia ordosica	Asteraceae	Artemisia	4.7	0.74	7.2	0.88	26.9	3.57
SAX041	Salix psammophila	0.2	0.19	1.63	17	347.6	Salix cheilophila	Salicaceae	Salix	4.9	1.34	5.8	0.99	22.9	2.69
SAX043	Salix psammophila	0.18	0.31	1.61	18.3	306.8	Artemisia ordosica	Asteraceae	Artemisia	7	0.86	8.4	0.64	21.4	3.53
SAX043	Salix psammophila	0.18	0.31	1.61	18.3	306.8	Salix cheilophila	Salicaceae	Salix	5.9	1.13	5.8	0.94	21.3	2.03
SAX044	Salix psammophila	0.17	0.15	1.59	17.3	331.1	Salix cheilophila	Salicaceae	Salix	4.7	1.2	6	1.02	26.1	3.49
SD001	Tamarix chinensis	0.32	0.59	1.47	21.7	509.6	Tamarix chinensis	Tamaricaceae	Tamarix	8.8	0.65	7.9	0.49	22.3	1.24
SD002	Tamarix chinensis	0.66	0.62	1.39	21.7	495.7	Tamarix chinensis	Tamaricaceae	Tamarix	6.8	0.36	6.4	0.37	24	1.32
SD003	Tamarix chinensis	0.5	0.57	1.44	21.8	495.4	Tamarix chinensis	Tamaricaceae	Tamarix	9.5	0.37	6.7	0.33	25	1.43
SD004	Tamarix chinensis	0.54	0.6	1.22	21.7	503.9	Tamarix chinensis	Tamaricaceae	Tamarix	11.6	0.48	8	0.39	26	1.7
SD005	Tamarix chinensis	0.5	0.57	1.44	21.7	500	Tamarix chinensis	Tamaricaceae	Tamarix	6.5	1.33	5.7	0.46	17.9	1.18
SD006	Tamarix chinensis	0.43	0.61	1.44	NA	NA	Tamarix chinensis	Tamaricaceae	Tamarix	7.9	0.32	7.5	0.32	22.2	1.02
SX001	Ostryopsis davidiana	2.11	0.53	0.77	14.4	403.3	Myripnois dioica	Asteraceae	Myripnois	NA	NA	5.2	0.36	12.3	0.78
SX001	Ostryopsis davidiana	2.11	0.53	0.77	14.4	403.3	Ostryopsis davidiana	Betulaceae	Ostryopsis	4.5	0.42	5.8	0.45	18	1.52
SX002	Spiraea trilobata	1.52	0.48	0.92	14	410.1	Clematis fruticosa	Ranunculaceae	Clematis	4.5	0.53	NA	NA	NA	NA
SX002	Spiraea trilobata	1.52	0.48	0.92	14	410.1	Spiraea trilobata	Rosaceae	Spiraea	5.3	0.55	4.8	0.38	15.1	0.82
SX002	Spiraea trilobata	1.52	0.48	0.92	14	410.1	Wikstroemia chamaedaphne	Thymelaeaceae	Wikstroemia	NA	NA	5.7	0.45	22.4	1.03
SX005	Vitex negundo	2.71	0.6	0.67	16.4	397.7	Vitex negundo	Lamiaceae	Vitex	4.2	0.54	3.5	0.28	18.2	1.29
SX006	Vitex negundo	0.44	0.52	0.98	16.6	429.1	Vitex negundo	Lamiaceae	Vitex	7.5	0.42	5.2	0.39	17.4	1.21
SX006	Vitex negundo	0.44	0.52	0.98	16.6	429.1	Ziziphus jujuba	Rhamnaceae	Ziziphus	5.1	0.54	5.3	0.43	17.8	1.13
SX007	Ostryopsis davidiana	1.44	0.56	0.8	14	416.6	Ostryopsis davidiana	Betulaceae	Ostryopsis	5.4	0.46	8.3	0.67	19.3	1.3
SX007	Ostryopsis davidiana	1.44	0.56	0.8	14	416.6	Rhododendron micranthum	Ericaceae	Rhododendron	4	0.4	3.4	0.33	13.8	0.99
SX007	Ostryopsis davidiana	1.44	0.56	0.8	14	416.6	Spiraea trilobata	Rosaceae	Spiraea	5.7	0.5	4.7	0.45	12.7	0.87
SX008	Spiraea trilobata	1.2	0.63	0.88	14.7	421.3	Spiraea trilobata	Rosaceae	Spiraea	4.1	0.47	4.5	0.53	13.6	1.09
SX010	Myripnois dioica	1.78	0.58	0.88	14.1	424	Myripnois dioica	Asteraceae	Myripnois	5.5	0.34	6	0.51	11.9	0.74
SX011	Ostryopsis davidiana	1.09	0.52	0.9	11.8	465.6	Ostryopsis davidiana	Betulaceae	Ostryopsis	6.4	0.72	9.3	0.66	12.5	1.35
SX012	Wikstroemia chamaedaphne	0.71	0.62	0.88	13.3	444.9	Wikstroemia chamaedaphne	Thymelaeaceae	Wikstroemia	4.7	0.44	6.1	0.42	20.1	1.65
SX013	Spiraea trilobata	0.83	0.64	0.75	11.7	501	Spiraea trilobata	Rosaceae	Spiraea	5.3	0.5	4.5	0.48	12.4	0.86
SX015	Spiraea trilobata	1.08	0.4	0.67	8.2	541.3	Spiraea trilobata	Rosaceae	Spiraea	4.5	0.6	4.9	0.61	13.7	1.07
SX016	Vitex negundo	0.95	0.5	0.79	15.6	447.7	Periploca sepium	Apocynaceae	Periploca	NA	NA	9.7	0.53	18.2	1.08
SX016	Vitex negundo	0.95	0.5	0.79	15.6	447.7	Vitex negundo	Lamiaceae	Vitex	11.6	0.46	8	0.47	20	1.23
SX017	Spiraea trilobata	0.84	0.64	0.74	12.4	444.9	Spiraea trilobata	Rosaceae	Spiraea	4.3	0.43	4.3	0.44	14	0.8
SX017	Spiraea trilobata	0.84	0.64	0.74	12.4	444.9	Wikstroemia chamaedaphne	Thymelaeaceae	Wikstroemia	7.3	0.44	6.3	0.42	20.4	1.04
SX018	Ostryopsis davidiana	0.82	0.5	0.81	15.7	446.6	Ostryopsis davidiana	Betulaceae	Ostryopsis	8.5	0.7	5.6	0.65	16.6	1.36
SX019	Ziziphus jujuba	0.64	0.8	0.95	20	410.8	Vitex negundo	Lamiaceae	Vitex	8.5	0.58	5.3	0.34	12.8	0.96
SX019	Ziziphus jujuba	0.64	0.8	0.95	20	410.8	Ziziphus jujuba	Rhamnaceae	Ziziphus	6	0.62	5.9	0.55	17.1	1.46
SX020	Vitex negundo	0.86	0.69	0.99	19.3	386	Vitex negundo	Lamiaceae	Vitex	7.2	0.45	6.6	0.37	16.1	0.98
SX021	Vitex negundo	1.3	0.59	0.88	18.4	373.2	Vitex negundo	Lamiaceae	Vitex	8.7	0.44	6	0.27	16.8	0.94
SX023	Ostryopsis davidiana	1.02	0.66	0.96	14.5	425.9	Ostryopsis davidiana	Betulaceae	Ostryopsis	6.7	0.58	6.5	0.48	13.9	1.33
SX025	Myripnois dioica	0.59	0.47	0.91	16.9	400.8	Myripnois dioica	Asteraceae	Myripnois	7.8	0.69	6.3	0.51	9.1	0.54
SX026	Vitex negundo	0.94	0.56	0.74	17.4	392.3	Vitex negundo	Lamiaceae	Vitex	8.2	0.58	7.5	0.34	15.5	1.17
SX027	Myripnois dioica	2.33	0.59	0.79	16	417.2	Amygdalus davidiana	Rosaceae	Amygdalus	7.8	0.37	8.7	0.39	17.3	0.74
SX028	Vitex negundo	1.19	0.54	1.02	17.2	389.3	Vitex negundo	Lamiaceae	Vitex	8.4	0.72	7	0.42	18.8	1.7
SX029	Rosa sp.	1.13	0.43	0.71	15.3	417.1	Rosa sp.	Rosaceae	Rosa	6.5	0.42	5.7	0.28	11.9	0.71
